# Supplementary material for: Synonymous Site-to-Site Substitution Rate Variation Dramatically Inflates False Positive Rates of Selection Analyses: Ignore at Your Own Peril
Source: Mol Biol Evol. 2020 Feb 18;37(8):2430–9. doi: 10.1093/molbev/msaa037 (PMC7403620; doi:10.1093/molbev/msaa037)
Supplement: msaa037_Supplementary_Data [file msaa037_supplementary_data.zip]

Archive with 17 entries (16 files):
- msaa037-suppl-data/
- msaa037-suppl-data/cpl-natbib.sty
- msaa037-suppl-data/crop.sty
- msaa037-suppl-data/mbe.bst
- msaa037-suppl-data/MBE.cls
- msaa037-suppl-data/natbib.bst
- msaa037-suppl-data/references.bib
- msaa037-suppl-data/S10_Model_Tree_16_seq.pdf
- msaa037-suppl-data/S1_AICc_Hist.pdf
- msaa037-suppl-data/S2_CV_Hist.pdf
- msaa037-suppl-data/S3_Alpha_dist_FP_sims.pdf
- msaa037-suppl-data/S4_Fraction_Under_Selection.pdf
- msaa037-suppl-data/S5_CV_SRV_Relationships.pdf
- msaa037-suppl-data/S6_P_Value_Distribution.pdf
- msaa037-suppl-data/S7_Power_16_Seq_Sims.pdf
- msaa037-suppl-data/S8_False_Positive_PAML.pdf
- msaa037-suppl-data/S9_Model_Tree_31_seq.pdf
