# Supplementary material for: Synonymous Site-to-Site Substitution Rate Variation Dramatically Inflates False Positive Rates of Selection Analyses: Ignore at Your Own Peril
Source: Mol Biol Evol. 2020 Feb 18;37(8):2430–9. doi: 10.1093/molbev/msaa037 (PMC7403620; doi:10.1093/molbev/msaa037)
Supplement: msaa037_Supplementary_Data [file msaa037_supplementary_data.zip › msaa037-suppl-data/references.bib]

%% This BibTeX bibliography file was created using BibDesk.
%% https://bibdesk.sourceforge.io/

%% Created for Sergei L Kosakovsky Pond at 2019-10-10 13:39:06 -0400 


%% Saved with string encoding Unicode (UTF-8) 

@article{10.1093/bioinformatics/btz305,
    author = {Kozlov, Alexey M and Darriba, Diego and Flouri, Tomáš and Morel, Benoit and Stamatakis, Alexandros},
    title = "{RAxML-NG: a fast, scalable and user-friendly tool for maximum likelihood phylogenetic inference}",
    journal = {Bioinformatics},
    year = {2019},
    month = {05},
    abstract = "{Phylogenies are important for fundamental biological research, but also have numerous applications in biotechnology, agriculture and medicine. Finding the optimal tree under the popular maximum likelihood (ML) criterion is known to be NP-hard. Thus, highly optimized and scalable codes are needed to analyze constantly growing empirical datasets.We present RAxML-NG, a from-scratch re-implementation of the established greedy tree search algorithm of RAxML/ExaML. RAxML-NG offers improved accuracy, flexibility, speed, scalability, and usability compared with RAxML/ExaML. On taxon-rich datasets, RAxML-NG typically finds higher-scoring trees than IQTree, an increasingly popular recent tool for ML-based phylogenetic inference (although IQ-Tree shows better stability). Finally, RAxML-NG introduces several new features, such as the detection of terraces in tree space and the recently introduced transfer bootstrap support metric.The code is available under GNU GPL at https://github.com/amkozlov/raxml-ng. RAxML-NG web service (maintained by Vital-IT) is available at https://raxml-ng.vital-it.ch/.Supplementary data are available at Bioinformatics online.}",
    issn = {1367-4803},
    doi = {10.1093/bioinformatics/btz305},
    url = {https://doi.org/10.1093/bioinformatics/btz305},
    note = {btz305},
    eprint = {http://oup.prod.sis.lan/bioinformatics/advance-article-pdf/doi/10.1093/bioinformatics/btz305/28683250/btz305.pdf},
}


@article{Shultz:2019aa,
	Abstract = {Consistent patterns of positive selection in functionally similar genes can suggest a common selective pressure across a group of species. We use alignments of orthologous protein-coding genes from 39 species of birds to estimate parameters related to positive selection for 11,000 genes conserved across birds. We show that functional pathways related to the immune system, recombination, lipid metabolism, and phototransduction are enriched for positively selected genes. By comparing our results with mammalian data, we find a significant enrichment for positively selected genes shared between taxa, and that these shared selected genes are enriched for viral immune pathways. Using pathogen-challenge transcriptome data, we show that genes up-regulated in response to pathogens are also enriched for positively selected genes. Together, our results suggest that pathogens, particularly viruses, consistently target the same genes across divergent clades, and that these genes are hotspots of host-pathogen conflict over deep evolutionary time.},
	Author = {Shultz, Allison J and Sackton, Timothy B},
	Date-Added = {2019-10-09 13:04:34 -0400},
	Date-Modified = {2019-10-09 13:04:34 -0400},
	Doi = {10.7554/eLife.41815},
	Journal = {Elife},
	Journal-Full = {eLife},
	Keywords = {birds; chicken; comparative genomics; comparative transcriptomics; evolutionary biology; genetics; genomics; host-pathogen co-evolution; mammals; viruses},
	Month = {Jan},
	Pmc = {PMC6338464},
	Pmid = {30620335},
	Pst = {epublish},
	Title = {Immune genes are hotspots of shared positive selection across birds and mammals},
	Volume = {8},
	Year = {2019},
	Bdsk-Url-1 = {https://doi.org/10.7554/eLife.41815}}

@article{Murrell2015,
	Abstract = {We present BUSTED, a new approach to identifying gene-wide evidence of episodic positive selection, where the non-synonymous substitution rate is transiently greater than the synonymous rate. BUSTED can be used either on an entire phylogeny (without requiring an a priori hypothesis regarding which branches are under positive selection) or on a pre-specified subset of foreground lineages (if a suitable a priori hypothesis is available). Selection is modeled as varying stochastically over branches and sites, and we propose a computationally inexpensive evidence metric for identifying sites subject to episodic positive selection on any foreground branches. We compare BUSTED with existing models on simulated and empirical data. An implementation is available on www.datamonkey.org/busted, with a widget allowing the interactive specification of foreground branches. },
	Author = {Murrell, Ben and Weaver, Steven and Smith, Martin D and Wertheim, Joel O and Murrell, Sasha and Aylward, Anthony and Eren, Kemal and Pollner, Tristan and Martin, Darren P and Smith, Davey M and Scheffler, Konrad and Kosakovsky Pond, Sergei L},
	Date-Added = {2019-10-02 14:17:50 -0400},
	Date-Modified = {2019-10-02 14:17:53 -0400},
	Doi = {10.1093/molbev/msv035},
	Journal = {Mol Biol Evol},
	Journal-Full = {Molecular biology and evolution},
	Keywords = {branch-site model; episodic selection; evolutionary model; random effects model},
	Mesh = {Computer Simulation; Evolution, Molecular; Models, Genetic; Phylogeny; Selection, Genetic},
	Month = {May},
	Number = {5},
	Pages = {1365-71},
	Pmc = {PMC4408417},
	Pmid = {25701167},
	Pst = {ppublish},
	Title = {Gene-wide identification of episodic selection},
	Volume = {32},
	Year = {2015},
	Bdsk-Url-1 = {https://doi.org/10.1093/molbev/msv035}}

@article{Murrell2012DetectingSelection,
	Abstract = {The imprint of natural selection on protein coding genes is often difficult to identify because selection is frequently transient or episodic, i.e. it affects only a subset of lineages. Existing computational techniques, which are designed to identify sites subject to pervasive selection, may fail to recognize sites where selection is episodic: a large proportion of positively selected sites. We present a mixed effects model of evolution (MEME) that is capable of identifying instances of both episodic and pervasive positive selection at the level of an individual site. Using empirical and simulated data, we demonstrate the superior performance of MEME over older models under a broad range of scenarios. We find that episodic selection is widespread and conclude that the number of sites experiencing positive selection may have been vastly underestimated.},
	Author = {Murrell, Ben and Wertheim, Joel O and Moola, Sasha and Weighill, Thomas and Scheffler, Konrad and Kosakovsky Pond, Sergei L},
	Date-Added = {2019-10-02 14:15:57 -0400},
	Date-Modified = {2019-10-02 14:16:03 -0400},
	Doi = {10.1371/journal.pgen.1002764},
	Journal = {PLoS Genet},
	Journal-Full = {PLoS genetics},
	Mesh = {Amino Acids; Animals; Computational Biology; Computer Simulation; Evolution, Molecular; Models, Theoretical; Open Reading Frames; Phylogeny; Rhodopsin; Selection, Genetic; Vertebrates},
	Number = {7},
	Pages = {e1002764},
	Pmc = {PMC3395634},
	Pmid = {22807683},
	Pst = {ppublish},
	Title = {Detecting individual sites subject to episodic diversifying selection},
	Volume = {8},
	Year = {2012},
	Bdsk-Url-1 = {https://doi.org/10.1371/journal.pgen.1002764}}

@article{10.1093/sysbio/27.4.401,
	Abstract = {{For some simple three- and four-species cases involving a character with two states, it is determined under what conditions several methods of phylogenetic inference will fail to converge to the true phylogeny as more and more data are accumulated. The methods are the Camin-Sokal parsimony method, the compatibility method, and Farris's unrooted Wagner tree parsimony method. In all cases the conditions for this failure (which is the failure to be statistically consistent) are essentially that parallel changes exceed informative, nonparallel changes. It is possible for these methods to be inconsistent even when change is improbable a priori, provided that evolutionary rates in different lineages are sufficiently unequal. It is by extension of this approach that we may provide a sound methodology for evaluating methods of phylogenetic inference.}},
	Author = {Felsenstein, Joseph},
	Doi = {10.1093/sysbio/27.4.401},
	Eprint = {http://oup.prod.sis.lan/sysbio/article-pdf/27/4/401/4828731/27-4-401.pdf},
	Issn = {1063-5157},
	Journal = {Systematic Biology},
	Month = {12},
	Number = {4},
	Pages = {401-410},
	Title = {{Cases in which Parsimony or Compatibility Methods will be Positively Misleading}},
	Url = {https://doi.org/10.1093/sysbio/27.4.401},
	Volume = {27},
	Year = {1978},
	Bdsk-Url-1 = {https://doi.org/10.1093/sysbio/27.4.401}}

@article{10.1093/molbev/msm100,
	Author = {Resch, Alissa M. and Carmel, Liran and Mari{\~n}o-Ram{\'\i}rez, Leonardo and Ogurtsov, Aleksey Y. and Shabalina, Svetlana A. and Rogozin, Igor B. and Koonin, Eugene V.},
	Doi = {10.1093/molbev/msm100},
	Eprint = {http://oup.prod.sis.lan/mbe/article-pdf/24/8/1821/13639234/msm100.pdf},
	Issn = {0737-4038},
	Journal = {Molecular Biology and Evolution},
	Month = {05},
	Number = {8},
	Pages = {1821-1831},
	Title = {{Widespread Positive Selection in Synonymous Sites of Mammalian Genes}},
	Url = {https://doi.org/10.1093/molbev/msm100},
	Volume = {24},
	Year = {2007},
	Bdsk-Url-1 = {https://doi.org/10.1093/molbev/msm100}}

@article{Yang:2000aa,
	Abstract = {Algorithmic details to obtain maximum likelihood estimates of parameters on a large phylogeny are discussed. On a large tree, an efficient approach is to optimize branch lengths one at a time while updating parameters in the substitution model simultaneously. Codon substitution models that allow for variable nonsynonymous/synonymous rate ratios (omega = d(N)/d(S)) among sites are used to analyze a data set of human influenza virus type A hemagglutinin (HA) genes. The data set has 349 sequences. Methods for obtaining approximate estimates of branch lengths for codon models are explored, and the estimates are used to test for positive selection and to identify sites under selection. Compared with results obtained from the exact method estimating all parameters by maximum likelihood, the approximate methods produced reliable results. The analysis identified a number of sites in the viral gene under diversifying Darwinian selection and demonstrated the importance of including many sequences in the data in detecting positive selection at individual sites.},
	Author = {Yang, Z},
	Date-Added = {2019-06-05 11:36:40 -0400},
	Date-Modified = {2019-06-05 11:36:40 -0400},
	Journal = {J Mol Evol},
	Journal-Full = {Journal of molecular evolution},
	Mesh = {Algorithms; Evolution, Molecular; Humans; Influenza A virus; Likelihood Functions; Models, Genetic; Phylogeny},
	Month = {Nov},
	Number = {5},
	Pages = {423-32},
	Pmid = {11080365},
	Pst = {ppublish},
	Title = {Maximum likelihood estimation on large phylogenies and analysis of adaptive evolution in human influenza virus A},
	Volume = {51},
	Year = {2000}}

@article{Chen2011fk,
	Abstract = {Sites in a gene showing the nonsynonymous/synonymous rate ratio (ω) >1 have been frequently identified to be under positive selection. To examine the performance of such analysis, sites of the ω ratio >1 in the HA1 gene of H3N2 subtype human influenza viruses were identified from seven overlapping sequence data sets in this study. Our results showed that the sites of the ω ratio >1 were of significant variation among the data sets even though they targeted similar clusters, indicating that the analysis is likely to be either of low sensitivity or of low specificity in identifying sites under positive selection. Most (43/45) of the sites showing ω >1 calculated from at least one data set are involved in B-cell epitopes which cover less than a half sites in the protein, suggesting that the analysis is likely to be of low sensitivity rather than of low specificity. It was further found that the analysis sensitivity could not be enhanced by including more sequences or covering longer time intervals. Previously some reports also likely identified only a portion of the sites under positive selection in the viral gene using the ω ratio. Low sensitivity of the analysis may result from that some sites under positive selection in the gene are also under negative (purifying) selection simultaneously for functional constrains, and so their ω ratios could be <1. Theoretically, the sites under the two opposite selection forces at the same time favor only certain nonsynonymous changes, e.g. those changing the antigenicity of the gene and maintaining the gene function. This study also suggested that sometimes we can identify more sites under positive selection using the ω ratio by integrating the positively selected sites estimated from multiple data sets.},
	Author = {Chen, Jiming and Sun, Yingxue},
	Date-Added = {2019-06-05 11:34:43 -0400},
	Date-Modified = {2019-06-05 11:34:43 -0400},
	Doi = {10.1371/journal.pone.0019996},
	Journal = {PLoS One},
	Journal-Full = {PloS one},
	Number = {5},
	Pages = {e19996},
	Pmc = {PMC3101217},
	Pmid = {21629696},
	Pst = {ppublish},
	Title = {Variation in the analysis of positively selected sites using nonsynonymous/synonymous rate ratios: an example using influenza virus},
	Volume = {6},
	Year = {2011},
	Bdsk-Url-1 = {http://dx.doi.org/10.1371/journal.pone.0019996}}

@article{doi:10.1177/001316446002000104,
	Author = {Jacob Cohen},
	Date-Added = {2019-05-31 13:59:16 -0400},
	Date-Modified = {2019-05-31 13:59:16 -0400},
	Doi = {10.1177/001316446002000104},
	Eprint = {https://doi.org/10.1177/001316446002000104},
	Journal = {Educational and Psychological Measurement},
	Number = {1},
	Pages = {37-46},
	Title = {A Coefficient of Agreement for Nominal Scales},
	Url = {https://doi.org/10.1177/001316446002000104},
	Volume = {20},
	Year = {1960},
	Bdsk-Url-1 = {https://doi.org/10.1177/001316446002000104}}

@article{Nozawa:2009tk,
	Abstract = {Natural selection operating in protein-coding genes is often studied by examining the ratio (omega) of the rates of nonsynonymous to synonymous nucleotide substitution. The branch-site method (BSM) based on a likelihood ratio test is one of such tests to detect positive selection for a predetermined branch of a phylogenetic tree. However, because the number of nucleotide substitutions involved is often very small, we conducted a computer simulation to examine the reliability of BSM in comparison with the small-sample method (SSM) based on Fisher's exact test. The results indicate that BSM often generates false positives compared with SSM when the number of nucleotide substitutions is approximately 80 or smaller. Because the omega value is also used for predicting positively selected sites, we examined the reliabilities of the site-prediction methods, using nucleotide sequence data for the dim-light and color vision genes in vertebrates. The results showed that the site-prediction methods have a low probability of identifying functional changes of amino acids experimentally determined and often falsely identify other sites where amino acid substitutions are unlikely to be important. This low rate of predictability occurs because most of the current statistical methods are designed to identify codon sites with high omega values, which may not have anything to do with functional changes. The codon sites showing functional changes generally do not show a high omega value. To understand adaptive evolution, some form of experimental confirmation is necessary.},
	Author = {Nozawa, Masafumi and Suzuki, Yoshiyuki and Nei, Masatoshi},
	Date-Added = {2019-05-31 13:59:02 -0400},
	Date-Modified = {2019-05-31 13:59:02 -0400},
	Doi = {10.1073/pnas.0901855106},
	Journal = {Proc Natl Acad Sci U S A},
	Journal-Full = {Proceedings of the National Academy of Sciences of the United States of America},
	Mesh = {Animals; Color Vision; Computer Simulation; False Positive Reactions; Models, Statistical; Phylogeny; Primates; Reproducibility of Results; Selection, Genetic},
	Month = {Apr},
	Number = {16},
	Pages = {6700-5},
	Pmc = {PMC2672471},
	Pmid = {19339501},
	Pst = {ppublish},
	Title = {Reliabilities of identifying positive selection by the branch-site and the site-prediction methods},
	Volume = {106},
	Year = {2009},
	Bdsk-Url-1 = {https://doi.org/10.1073/pnas.0901855106}}

@article{Yang:2009ys,
	Author = {Yang, Ziheng and Nielsen, Rasmus and Goldman, Nick},
	Date-Added = {2019-05-31 13:58:43 -0400},
	Date-Modified = {2019-05-31 13:58:43 -0400},
	Doi = {10.1073/pnas.0904550106},
	Journal = {Proc Natl Acad Sci U S A},
	Journal-Full = {Proceedings of the National Academy of Sciences of the United States of America},
	Mesh = {Computer Simulation; Likelihood Functions; Models, Genetic; Research Design; Selection, Genetic; Statistics as Topic},
	Month = {Sep},
	Number = {36},
	Pages = {E95; author reply E96},
	Pmc = {PMC2741286},
	Pmid = {19805241},
	Pst = {ppublish},
	Title = {In defense of statistical methods for detecting positive selection},
	Volume = {106},
	Year = {2009},
	Bdsk-Url-1 = {https://doi.org/10.1073/pnas.0904550106}}

@article{HURVICH:1989aa,
	Address = {GREAT CLARENDON ST, OXFORD OX2 6DP, ENGLAND},
	Author = {Hurvich, C. M. and Tsai, C. L.},
	Date-Added = {2018-12-20 15:48:00 -0500},
	Date-Modified = {2018-12-20 15:48:57 -0500},
	Issn = {0006-3444},
	Journal = {Biometrika},
	Month = {June},
	Number = {2},
	Pages = {297--307},
	Publisher = {OXFORD UNIV PRESS},
	Times-Cited = {2685},
	Title = {REGRESSION AND TIME-SERIES MODEL SELECTION IN SMALL SAMPLES},
	Volume = {76},
	Wok-Uid = {WOS:A1989AE13400012},
	Year = {1989},
	Bdsk-Url-1 = {http://ws.isiknowledge.com/cps/openurl/service?url_ver=Z39.88-2004&rft_id=info:ut/WOS:A1989AE13400012}}

@article{Zaheri:2014aa,
	Abstract = {Models of codon evolution have attracted particular interest because of their unique capabilities to detect selection forces and their high fit when applied to sequence evolution. We described here a novel approach for modeling codon evolution, which is based on Kronecker product of matrices. The 61 × 61 codon substitution rate matrix is created using Kronecker product of three 4 × 4 nucleotide substitution matrices, the equilibrium frequency of codons, and the selection rate parameter. The entities of the nucleotide substitution matrices and selection rate are considered as parameters of the model, which are optimized by maximum likelihood. Our fully mechanistic model allows the instantaneous substitution matrix between codons to be fully estimated with only 19 parameters instead of 3,721, by using the biological interdependence existing between positions within codons. We illustrate the properties of our models using computer simulations and assessed its relevance by comparing the AICc measures of our model and other models of codon evolution on simulations and a large range of empirical data sets. We show that our model fits most biological data better compared with the current codon models. Furthermore, the parameters in our model can be interpreted in a similar way as the exchangeability rates found in empirical codon models. },
	Author = {Zaheri, Maryam and Dib, Linda and Salamin, Nicolas},
	Date-Added = {2018-12-20 13:05:32 -0500},
	Date-Modified = {2018-12-20 13:05:32 -0500},
	Doi = {10.1093/molbev/msu196},
	Journal = {Mol Biol Evol},
	Journal-Full = {Molecular biology and evolution},
	Keywords = {Kronecker product; Markov model; codon models; multiple substitutions; phylogenetics; positive selection},
	Mesh = {Algorithms; Amino Acid Substitution; Codon; Computer Simulation; Evolution, Molecular; Likelihood Functions; Markov Chains; Models, Genetic; Mutation Rate},
	Month = {Sep},
	Number = {9},
	Pages = {2528-41},
	Pmc = {PMC4137716},
	Pmid = {24958740},
	Pst = {ppublish},
	Title = {A generalized mechanistic codon model},
	Volume = {31},
	Year = {2014},
	Bdsk-Url-1 = {https://doi.org/10.1093/molbev/msu196}}

@article{Mayrose:2007aa,
	Abstract = {Codon evolutionary models are widely used to infer the selection forces acting on a protein. The non-synonymous to synonymous rate ratio (denoted by Ka/Ks) is used to infer specific positions that are under purifying or positive selection. Current evolutionary models usually assume that only the non-synonymous rates vary among sites while the synonymous substitution rates are constant. This assumption ignores the possibility of selection forces acting at the DNA or mRNA levels. Towards a more realistic description of sequence evolution, we present a model that accounts for among-site-variation of both synonymous and non-synonymous substitution rates. Furthermore, we alleviate the widespread assumption that positions evolve independently of each other. Thus, possible sources of bias caused by random fluctuations in either the synonymous or non-synonymous rate estimations at a single site is removed. Our model is based on two hidden Markov models that operate on the spatial dimension: one describes the dependency between adjacent non-synonymous rates while the other describes the dependency between adjacent synonymous rates. The presented model is applied to study the selection pressure across the HIV-1 genome. The new model better describes the evolution of all HIV-1 genes, as compared to current codon models. Using both simulations and real data analyses, we illustrate that accounting for synonymous rate variability and dependency greatly increases the accuracy of Ka/Ks estimation and in particular of positively selected sites. Finally, we discuss the applicability of the developed model to infer the selection forces in regulatory and overlapping regions of the HIV-1 genome.},
	Author = {Mayrose, Itay and Doron-Faigenboim, Adi and Bacharach, Eran and Pupko, Tal},
	Date-Added = {2018-12-20 13:05:02 -0500},
	Date-Modified = {2018-12-20 13:05:02 -0500},
	Doi = {10.1093/bioinformatics/btm176},
	Journal = {Bioinformatics},
	Journal-Full = {Bioinformatics (Oxford, England)},
	Mesh = {Base Sequence; Codon; Computer Simulation; DNA Mutational Analysis; Gene Frequency; Genetic Variation; HIV-1; Models, Genetic; Molecular Sequence Data; Polymorphism, Single Nucleotide; Sequence Analysis, DNA; Viral Proteins},
	Month = {Jul},
	Number = {13},
	Pages = {i319-27},
	Pmid = {17646313},
	Pst = {ppublish},
	Title = {Towards realistic codon models: among site variability and dependency of synonymous and non-synonymous rates},
	Volume = {23},
	Year = {2007},
	Bdsk-Url-1 = {https://doi.org/10.1093/bioinformatics/btm176}}

@article{Rubinstein:2011aa,
	Abstract = {The selective forces acting on a protein-coding gene are commonly inferred using evolutionary codon models by contrasting the rate of nonsynonymous substitutions to the rate of synonymous substitutions. These models usually assume that the synonymous substitution rate, Ks, is homogenous across all sites, which is justified if synonymous sites are free from selection. However, a growing body of evidence indicates that the DNA and RNA levels of protein-coding genes are subject to varying degrees of selective constraints due to various biological functions encoded at these levels. In this paper, we develop evolutionary models that account for these layers of selection by allowing for both among-site variability of substitution rates at the DNA/RNA level (which leads to Ks variability among protein-coding sites) and among-site variability of substitution rates at the protein level (Ka variability). These models are constructed so that positive selection is either allowed or not. This enables statistical testing of positive selection when variability at the DNA/RNA substitution rate is accounted for. Using this methodology, we show that variability of the baseline DNA/RNA substitution rate is a widespread phenomenon in coding sequence data of mammalian genomes, most likely reflecting varying degrees of selection at the DNA and RNA levels. Additionally, we use simulations to examine the impact that accounting for the variability of the baseline DNA/RNA substitution rate has on the inference of positive selection. Our results show that ignoring this variability results in a high rate of erroneous positive-selection inference. Our newly developed model, which accounts for this variability, does not suffer from this problem and hence provides a likelihood framework for the inference of positive selection on a background of variability in the baseline DNA/RNA substitution rate.},
	Author = {Rubinstein, Nimrod D and Doron-Faigenboim, Adi and Mayrose, Itay and Pupko, Tal},
	Date-Added = {2018-12-20 13:01:47 -0500},
	Date-Modified = {2018-12-20 13:01:47 -0500},
	Doi = {10.1093/molbev/msr162},
	Journal = {Mol Biol Evol},
	Journal-Full = {Molecular biology and evolution},
	Mesh = {Amino Acid Substitution; Biological Evolution; Carrier Proteins; DNA; Evolution, Molecular; Genetic Variation; Models, Genetic; Molecular Sequence Data; Mutation; Phylogeny; Proteins; RNA; Selection, Genetic; Sequence Alignment},
	Month = {Dec},
	Number = {12},
	Pages = {3297-308},
	Pmid = {21690564},
	Pst = {ppublish},
	Title = {Evolutionary models accounting for layers of selection in protein-coding genes and their impact on the inference of positive selection},
	Volume = {28},
	Year = {2011},
	Bdsk-Url-1 = {https://doi.org/10.1093/molbev/msr162}}

@article{Wen:2016aa,
	Abstract = {MOTIVATION: Synonymous mutations (SMs), which changed the sequence of a gene without directly altering the amino acid sequence of the encoded protein, were thought to have no functional consequences for a long time. They are often assumed to be neutral in models of mutation and selection and were completely ignored in many studies. However, accumulating experimental evidence has demonstrated that these mutations exert their impact on gene functions via splicing accuracy, mRNA stability, translation fidelity, protein folding and expression, and some of these mutations are implicated in human diseases. To the best of our knowledge, there is still no database specially focusing on disease-related SMs.
RESULTS: We have developed a new database called dbDSM (database of Deleterious Synonymous Mutation), a continually updated database that collects, curates and manages available human disease-related SM data obtained from published literature. In the current release, dbDSM collects 1936 SM-disease association entries, including 1289 SMs and 443 human diseases from ClinVar, GRASP, GWAS Catalog, GWASdb, PolymiRTS database, PubMed database and Web of Knowledge. Additionally, we provided users a link to download all the data in the dbDSM and a link to submit novel data into the database. We hope dbDSM will be a useful resource for investigating the roles of SMs in human disease.
AVAILABILITY AND IMPLEMENTATION: dbDSM is freely available online at http://bioinfo.ahu.edu.cn:8080/dbDSM/index.jsp with all major browser supported.
CONTACT: jfxia@ahu.edu.cn
SUPPLEMENTARY INFORMATION: Supplementary data are available at Bioinformatics online.},
	Author = {Wen, Pengbo and Xiao, Peng and Xia, Junfeng},
	Date-Added = {2018-12-20 11:44:13 -0500},
	Date-Modified = {2018-12-20 11:44:19 -0500},
	Doi = {10.1093/bioinformatics/btw086},
	Journal = {Bioinformatics},
	Journal-Full = {Bioinformatics (Oxford, England)},
	Mesh = {Databases, Genetic; Humans; Proteins; RNA Splicing; Silent Mutation},
	Month = {06},
	Number = {12},
	Pages = {1914-6},
	Pmid = {27153700},
	Pst = {ppublish},
	Title = {{dbDSM}: a manually curated database for deleterious synonymous mutations},
	Volume = {32},
	Year = {2016},
	Bdsk-Url-1 = {https://doi.org/10.1093/bioinformatics/btw086}}

@article{Venkat:2018aa,
	Abstract = {Phylogenetic tests of adaptive evolution, such as the widely used branch-site test (BST), assume that nucleotide substitutions occur singly and independently. Recent research has shown that errors at adjacent sites often occur during DNA replication, and the resulting multinucleotide mutations (MNMs) are overwhelmingly likely to be non-synonymous. To evaluate whether the BST misinterprets sequence patterns produced by MNMs as false support for positive selection, we analysed two genome-scale datasets-one from mammals and one from flies. We found that codons with multiple differences account for virtually all the support for lineage-specific positive selection in the BST. Simulations under conditions derived from these alignments but without positive selection show that realistic rates of MNMs cause a strong and systematic bias towards false inferences of selection. This bias is sufficient under empirically derived conditions to produce false positive inferences as often as the BST infers positive selection from the empirical data. Although some genes with BST-positive results may have evolved adaptively, the test cannot distinguish sequence patterns produced by authentic positive selection from those caused by neutral fixation of MNMs. Many published inferences of adaptive evolution using this technique may therefore be artefacts of model violation caused by unincorporated neutral mutational processes. We introduce a model that incorporates MNMs and may help to ameliorate this bias.},
	Author = {Venkat, Aarti and Hahn, Matthew W and Thornton, Joseph W},
	Date-Added = {2018-12-20 11:37:53 -0500},
	Date-Modified = {2018-12-20 11:37:53 -0500},
	Doi = {10.1038/s41559-018-0584-5},
	Journal = {Nat Ecol Evol},
	Journal-Full = {Nature ecology \& evolution},
	Month = {Aug},
	Number = {8},
	Pages = {1280-1288},
	Pmc = {PMC6093625},
	Pmid = {29967485},
	Pst = {ppublish},
	Title = {Multinucleotide mutations cause false inferences of lineage-specific positive selection},
	Volume = {2},
	Year = {2018},
	Bdsk-Url-1 = {https://doi.org/10.1038/s41559-018-0584-5}}

@article{Cuevas:2012aa,
	Abstract = {Despite being silent with respect to protein sequence, synonymous nucleotide substitutions can be targeted by natural selection directly at the DNA or RNA level. However, there has been no systematic assessment of how frequent this type of selection is. Here, we have constructed 53 single random synonymous substitution mutants of the bacteriophages Qβ and ΦX174 by site-directed mutagenesis and assayed their fitness. Analysis of this mutant collection and of previous studies undertaken with a variety of single-stranded (ss) viruses demonstrates that selection at synonymous sites is stronger in RNA viruses than in DNA viruses. We estimate that this type of selection contributes approximately 18% of the overall mutational fitness effects in ssRNA viruses under our assay conditions and that random synonymous substitutions have a 5% chance of being lethal to the virus, whereas in ssDNA viruses, these figures drop to 1.4% and 0%, respectively. In contrast, the effects of nonsynonymous substitutions appear to be similar in ssRNA and ssDNA viruses.},
	Author = {Cuevas, Jos{\'e} M and Domingo-Calap, Pilar and Sanju{\'a}n, Rafael},
	Date-Added = {2018-12-20 11:20:20 -0500},
	Date-Modified = {2018-12-20 11:20:31 -0500},
	Doi = {10.1093/molbev/msr179},
	Journal = {Mol Biol Evol},
	Journal-Full = {Molecular biology and evolution},
	Mesh = {Bacteriophages; Codon; DNA Viruses; Evolution, Molecular; Genetic Fitness; Models, Genetic; Mutagenesis, Site-Directed; Mutation; RNA Viruses; Selection, Genetic},
	Month = {Jan},
	Number = {1},
	Pages = {17-20},
	Pmid = {21771719},
	Pst = {ppublish},
	Title = {The fitness effects of synonymous mutations in {DNA} and {RNA} viruses},
	Volume = {29},
	Year = {2012},
	Bdsk-Url-1 = {https://doi.org/10.1093/molbev/msr179}}

@article{Mueller:2015aa,
	Abstract = {Alternative splicing diversifies mRNA transcripts in human cells. This sequence-driven process can be influenced greatly by mutations, even those that do not change the protein coding potential of the transcript. Synonymous mutations have been shown to alter gene expression through modulation of splicing, mRNA stability, and translation. Using a synonymous position mutation library in SMN1 exon 7, we show that 23% of synonymous mutations across the exon decrease exon inclusion, suggesting that nucleotide identity across the entire exon has been evolutionarily optimized to support a particular exon inclusion level. Although phylogenetic conservation scores are insufficient to identify synonymous positions important for exon inclusion, an alignment of organisms filtered based on similar exon/intron architecture is highly successful. Although many of the splicing neutral mutations are observed to occur, none of the exon inclusion reducing mutants was found in the filtered alignment. Using the modified phylogenetic comparison as an approach to evaluate the impact on pre-mRNA splicing suggests that up to 45% of synonymous SNPs are likely to alter pre-mRNA splicing. These results demonstrate that coding and pre-mRNA splicing pressures co-evolve and that a modified phylogenetic comparison based on the exon/intron architecture is a useful tool in identifying splice altering SNPs. },
	Author = {Mueller, William F and Larsen, Liza S Z and Garibaldi, Angela and Hatfield, G Wesley and Hertel, Klemens J},
	Date-Added = {2018-12-20 11:18:25 -0500},
	Date-Modified = {2018-12-20 11:18:25 -0500},
	Doi = {10.1074/jbc.M115.684035},
	Journal = {J Biol Chem},
	Journal-Full = {The Journal of biological chemistry},
	Keywords = {RNA processing; RNA splicing; alternative splicing; evolution; genomics; spliceosome},
	Mesh = {Alternative Splicing; Animals; Base Sequence; DNA Mutational Analysis; Exons; Gene Library; HeLa Cells; Humans; Introns; Molecular Sequence Data; Mutation; Phylogeny; RNA Precursors; RNA, Messenger; Survival of Motor Neuron 1 Protein},
	Month = {Nov},
	Number = {46},
	Pages = {27700-11},
	Pmc = {PMC4646019},
	Pmid = {26424794},
	Pst = {ppublish},
	Title = {The Silent Sway of Splicing by Synonymous Substitutions},
	Volume = {290},
	Year = {2015},
	Bdsk-Url-1 = {https://doi.org/10.1074/jbc.M115.684035}}

@article{Du:2014aa,
	Abstract = {BACKGROUND: Synonymous codon usage can affect many cellular processes, particularly those associated with translation such as polypeptide elongation and folding, mRNA degradation/stability, and splicing. Highly expressed genes are thought to experience stronger selection pressures on synonymous codons. This should result in codon usage bias even in species with relatively low effective population sizes, like mammals, where synonymous site selection is thought to be weak. Here we use phylogenetic codon-based likelihood models to explore patterns of codon usage bias in a dataset of 18 mammalian rhodopsin sequences, the protein mediating the first step in vision in the eye, and one of the most highly expressed genes in vertebrates. We use these patterns to infer selection pressures on key translational mechanisms including polypeptide elongation, protein folding, mRNA stability, and splicing.
RESULTS: Overall, patterns of selection in mammalian rhodopsin appear to be correlated with post-transcriptional and translational processes. We found significant evidence for selection at synonymous sites using phylogenetic mutation-selection likelihood models, with C-ending codons found to have the highest relative fitness, and to be significantly more abundant at conserved sites. In general, these codons corresponded with the most abundant tRNAs in mammals. We found significant differences in codon usage bias between rhodopsin loops versus helices, though there was no significant difference in mean synonymous substitution rate between these motifs. We also found a significantly higher proportion of GC-ending codons at paired sites in rhodopsin mRNA secondary structure, and significantly lower synonymous mutation rates in putative exonic splicing enhancer (ESE) regions than in non-ESE regions.
CONCLUSIONS: By focusing on a single highly expressed gene we both distinguish synonymous codon selection from mutational effects and analytically explore underlying functional mechanisms. Our results suggest that codon bias in mammalian rhodopsin arises from selection to optimally balance high overall translational speed, accuracy, and proper protein folding, especially in structurally complicated regions. Selection at synonymous sites may also be contributing to mRNA stability and splicing efficiency at exonic-splicing-enhancer (ESE) regions. Our results highlight the importance of investigating highly expressed genes in a broader phylogenetic context in order to better understand the evolution of synonymous substitutions.},
	Author = {Du, Jingjing and Dungan, Sarah Z and Sabouhanian, Amir and Chang, Belinda S W},
	Date-Added = {2018-12-20 11:16:23 -0500},
	Date-Modified = {2018-12-20 11:16:23 -0500},
	Doi = {10.1186/1471-2148-14-96},
	Journal = {BMC Evol Biol},
	Journal-Full = {BMC evolutionary biology},
	Mesh = {Animals; Codon; Likelihood Functions; Mammals; Phylogeny; Protein Biosynthesis; Protein Folding; RNA Splicing; RNA Stability; Regulatory Sequences, Ribonucleic Acid; Rhodopsin},
	Month = {May},
	Pages = {96},
	Pmc = {PMC4021273},
	Pmid = {24884412},
	Pst = {epublish},
	Title = {Selection on synonymous codons in mammalian rhodopsins: a possible role in optimizing translational processes},
	Volume = {14},
	Year = {2014},
	Bdsk-Url-1 = {https://doi.org/10.1186/1471-2148-14-96}}

@article{Zhou:2010aa,
	Abstract = {We present a new computational method to identify positive and purifying selection at synonymous sites in yeast and worm. We define synonymous substitutions that change codons from preferred to unpreferred or vice versa as nonconservative synonymous substitutions and all other substitutions as conservative. Using a maximum-likelihood framework, we then test whether conservative and nonconservative synonymous substitutions occur at equal rates. Our approach replaces the standard rate of synonymous substitutions per synonymous site, dS, with two new rates, the conservative synonymous substitution rate (dS(C)) and the nonconservative synonymous substitution rate (dS(N)). Based on the ratio dS(N)/dS(C), we find that 0.05% of all yeast genes and none of worm genes show evidence of positive selection at synonymous sites (dS(N)/dS(C) > 1). On the other hand, 9.44% of all yeast genes and 5.12% of all worm genes show evidence of significant purifying selection on synonymous sites (dS(N)/dS(C) < 1). We also find that dS(N) correlates strongly with gene expression level, whereas the correlation between expression level and dS(C) is very weak. Thus, dS(N) captures most of the signal of selection for translational accuracy and speed, whereas dS(C) is not strongly influenced by this selection pressure. We suggest that the ratio dN/dS(C) may be more appropriate than the ratio dN/dS to identify positive or purifying selection on amino acids.},
	Author = {Zhou, Tong and Gu, Wanjun and Wilke, Claus O},
	Date-Added = {2018-12-20 11:10:47 -0500},
	Date-Modified = {2018-12-20 11:10:47 -0500},
	Doi = {10.1093/molbev/msq077},
	Journal = {Mol Biol Evol},
	Journal-Full = {Molecular biology and evolution},
	Mesh = {Amino Acid Substitution; Animals; Biological Evolution; Caenorhabditis elegans; Codon; Computer Simulation; Drosophila melanogaster; Likelihood Functions; Markov Chains; Models, Genetic; Saccharomyces cerevisiae; Selection, Genetic},
	Month = {Aug},
	Number = {8},
	Pages = {1912-22},
	Pmc = {PMC2915641},
	Pmid = {20231333},
	Pst = {ppublish},
	Title = {Detecting positive and purifying selection at synonymous sites in yeast and worm},
	Volume = {27},
	Year = {2010},
	Bdsk-Url-1 = {https://doi.org/10.1093/molbev/msq077}}

@article{10.2307/2286841,
	Abstract = {Aspects of scientific method are discussed: In particular, its representation as a motivated iteration in which, in succession, practice confronts theory, and theory, practice. Rapid progress requires sufficient flexibility to profit from such confrontations, and the ability to devise parsimonious but effective models, to worry selectively about model inadequacies and to employ mathematics skillfully but appropriately. The development of statistical methods at Rothamsted Experimental Station by Sir Ronald Fisher is used to illustrate these themes.},
	Author = {George E. P. Box},
	Date-Added = {2018-12-20 11:05:22 -0500},
	Date-Modified = {2018-12-20 11:05:22 -0500},
	Issn = {01621459},
	Journal = {Journal of the American Statistical Association},
	Number = {356},
	Pages = {791--799},
	Publisher = {[American Statistical Association, Taylor & Francis, Ltd.]},
	Title = {Science and Statistics},
	Url = {http://www.jstor.org/stable/2286841},
	Volume = {71},
	Year = {1976},
	Bdsk-Url-1 = {http://www.jstor.org/stable/2286841}}

@article{Jones:2018aa,
	Abstract = {When a substitution model is fitted to an alignment using maximum likelihood, its parameters are adjusted to account for as much site-pattern variation as possible. A parameter might therefore absorb a substantial quantity of the total variance in an alignment (or more formally, bring about a substantial reduction in the deviance of the fitted model) even if the process it represents played no role in the generation of the data. When this occurs, we say that the parameter estimate carries phenomenological load (PL). Large PL in a parameter estimate is a concern because it not only invalidates its mechanistic interpretation (if it has one) but also increases the likelihood that it will be found to be statistically significant. The problem of PL was not identified in the past because most off-the-shelf substitution models make simplifying assumptions that preclude the generation of realistic levels of variation. In this study, we use the more realistic mutation-selection framework as the basis of a generating model formulated to produce data that mimic an alignment of mammalian mitochondrial DNA. We show that a parameter estimate can carry PL when 1) the substitution model is underspecified and 2) the parameter represents a process that is confounded with other processes represented in the data-generating model. We then provide a method that can be used to identify signal for the process that a given parameter represents despite the existence of PL.},
	Author = {Jones, Christopher T and Youssef, Noor and Susko, Edward and Bielawski, Joseph P},
	Date-Added = {2018-12-20 11:05:15 -0500},
	Date-Modified = {2018-12-20 11:05:15 -0500},
	Doi = {10.1093/molbev/msy049},
	Journal = {Mol Biol Evol},
	Journal-Full = {Molecular biology and evolution},
	Month = {Jun},
	Number = {6},
	Pages = {1473-1488},
	Pmid = {29596684},
	Pst = {ppublish},
	Title = {Phenomenological Load on Model Parameters Can Lead to False Biological Conclusions},
	Volume = {35},
	Year = {2018},
	Bdsk-Url-1 = {https://doi.org/10.1093/molbev/msy049}}

@article{Shields1988,
	Author = {Shields, D C and Sharp, P M and Higgins, D G and Wright, F},
	Isbn = {0737-4038 (Print){\textbackslash}n0737-4038 (Linking)},
	Issn = {0737-4038},
	Journal = {Molecular biology and evolution},
	Keywords = {address for correspondence, base composition, drosophila melanoguster, molecular clock, synonymous codon usage},
	Number = {6},
	Pages = {704--716},
	Pmid = {3146682},
	Title = {{"Silent" sites in Drosophila genes are not neutral: evidence of selection among synonymous codons.}},
	Volume = {5},
	Year = {1988}}

@article{Kubatko2016,
	Author = {Kubatko, Laura and Shah, Premal and Herbei, Radu and Gilchrist, Michael A.},
	Doi = {10.1016/j.ympev.2015.08.026},
	Issn = {10959513},
	Journal = {Molecular Phylogenetics and Evolution},
	Keywords = {Codon substitution, Mutation-selection, Phylogenetics, Protein production, Synonymous substitution},
	Pages = {290--297},
	Pmid = {26358614},
	Publisher = {Elsevier Inc.},
	Title = {{A codon model of nucleotide substitution with selection on synonymous codon usage}},
	Url = {http://dx.doi.org/10.1016/j.ympev.2015.08.026},
	Volume = {94},
	Year = {2016},
	Bdsk-Url-1 = {http://dx.doi.org/10.1016/j.ympev.2015.08.026}}

@article{Goldman1994,
	Author = {Goldman, N and Yang, Z},
	Doi = {10.1186/s13059-014-0542-8},
	Isbn = {0737-4038 (Print){\textbackslash}n0737-4038 (Linking)},
	Issn = {0737-4038},
	Journal = {Molecular biology and evolution},
	Keywords = {address for corrmpondence and, dr, models, nick goldman, nonsynonymous substitutions, nucleotide, onymous substitutions, phylogenetic estimation, protein-coding sequences, reprints, substitution, syn-},
	Number = {5},
	Pages = {725--736},
	Pmid = {7968486},
	Title = {{A codon-based model of nucleotide substitution for protein-coding DNA sequences.}},
	Volume = {11},
	Year = {1994},
	Bdsk-Url-1 = {https://doi.org/10.1186/s13059-014-0542-8}}

@article{Doron-Faigenboim2006,
	Author = {Doron-Faigenboim, A. and Pupko, T.},
	Doi = {10.1093/molbev/msl175},
	Journal = {Molecular Biology and Evolution},
	Month = {11},
	Number = {2},
	Pages = {388--397},
	Publisher = {Oxford University Press},
	Title = {{A Combined Empirical and Mechanistic Codon Model}},
	Url = {https://academic.oup.com/mbe/article-lookup/doi/10.1093/molbev/msl175},
	Volume = {24},
	Year = {2006},
	Bdsk-Url-1 = {https://academic.oup.com/mbe/article-lookup/doi/10.1093/molbev/msl175},
	Bdsk-Url-2 = {https://doi.org/10.1093/molbev/msl175}}

@article{Mayrose2005,
	Author = {Mayrose, Itay and Friedman, Nir and Pupko, Tal},
	Doi = {10.1093/bioinformatics/bti1125},
	Isbn = {1367-4811 (Electronic) 1367-4803 (Linking)},
	Issn = {1367-4803},
	Journal = {Bioinformatics},
	Keywords = {Bioinformatics, phylogentics},
	Month = {9},
	Number = {Suppl 2},
	Pages = {ii151-ii158},
	Pmid = {16204095},
	Title = {{A Gamma mixture model better accounts for among site rate heterogeneity}},
	Url = {https://academic.oup.com/bioinformatics/article-lookup/doi/10.1093/bioinformatics/bti1125},
	Volume = {21},
	Year = {2005},
	Bdsk-Url-1 = {https://academic.oup.com/bioinformatics/article-lookup/doi/10.1093/bioinformatics/bti1125},
	Bdsk-Url-2 = {https://doi.org/10.1093/bioinformatics/bti1125}}

@article{Muse1994,
	Author = {Muse, S V and Gaut, B S},
	Isbn = {0737-4038},
	Issn = {0737-4038},
	Journal = {Molecular Biology and Evolution},
	Keywords = {1, codon evolution, cpdna, evolutionary model, institute, likelihood ratio, muse, present address and, relative-rate test, spencer v},
	Number = {5},
	Pages = {715--724},
	Pmid = {7968485},
	Title = {{A likelihood approach for comparing synonymous and nonsynonymous nucleotide substitution rates, with application to the chloroplast genome.}},
	Url = {http://mbe.oxfordjournals.org/content/11/5/715.abstract},
	Volume = {11},
	Year = {1994},
	Bdsk-Url-1 = {http://mbe.oxfordjournals.org/content/11/5/715.abstract}}

@article{Fitch1967,
	Author = {Fitch, Walter M. and Margoliash, Emanuel},
	Doi = {10.1007/BF00487738},
	Issn = {0006-2928},
	Journal = {Biochemical Genetics},
	Month = {6},
	Number = {1},
	Pages = {65--71},
	Publisher = {Kluwer Academic Publishers-Plenum Publishers},
	Title = {{A method for estimating the number of invariant amino acid coding positions in a gene using cytochrome c as a model case}},
	Url = {http://link.springer.com/10.1007/BF00487738},
	Volume = {1},
	Year = {1967},
	Bdsk-Url-1 = {http://link.springer.com/10.1007/BF00487738},
	Bdsk-Url-2 = {https://doi.org/10.1007/BF00487738}}

@article{Ohta1973a,
	Author = {Ohta, Tomoko and Kimura, Motoo},
	Doi = {10.1017/S0016672300012994},
	Issn = {0016-6723},
	Journal = {Genetical Research},
	Month = {10},
	Number = {02},
	Pages = {201},
	Title = {{A model of mutation appropriate to estimate the number of electrophoretically detectable alleles in a finite population}},
	Url = {http://journals.cambridge.org/article_S0016672300012994 http://journals.cambridge.org/action/displayAbstract?fromPage=online&aid=1753804&fileId=S0016672300012994 http://www.journals.cambridge.org/abstract_S0016672300012994},
	Volume = {22},
	Year = {1973},
	Bdsk-Url-1 = {http://journals.cambridge.org/article_S0016672300012994%20http://journals.cambridge.org/action/displayAbstract?fromPage=online&aid=1753804&fileId=S0016672300012994%20http://www.journals.cambridge.org/abstract_S0016672300012994},
	Bdsk-Url-2 = {https://doi.org/10.1017/S0016672300012994}}

@article{KosakovskyPond2005a,
	Author = {Kosakovsky Pond, Sergei L. and Frost, Simon D. W.},
	Doi = {10.1093/molbev/msi009},
	Issn = {1537-1719},
	Journal = {Molecular Biology and Evolution},
	Month = {2},
	Number = {2},
	Pages = {223--234},
	Publisher = {Oxford University Press},
	Title = {{A Simple Hierarchical Approach to Modeling Distributions of Substitution Rates}},
	Url = {https://academic.oup.com/mbe/article-lookup/doi/10.1093/molbev/msi009},
	Volume = {22},
	Year = {2005},
	Bdsk-Url-1 = {https://academic.oup.com/mbe/article-lookup/doi/10.1093/molbev/msi009},
	Bdsk-Url-2 = {https://doi.org/10.1093/molbev/msi009}}

@article{Yang1996,
	Author = {Yang, Ziheng},
	Doi = {10.1016/0169-5347(96)10041-0},
	Isbn = {0169-5347},
	Issn = {01695347},
	Journal = {Trends in Ecology {\&} Evolution},
	Month = {9},
	Number = {9},
	Pages = {367--372},
	Pmid = {21237881},
	Title = {{Among-site rate variation and its impact on phylogenetic analyses}},
	Url = {http://ac.els-cdn.com/0169534796100410/1-s2.0-0169534796100410-main.pdf?_tid=d36907ec-932f-11e7-bc20-00000aacb362&acdnat=1504722108_bcd53406634ff7f4f317787c7c5e1be0 http://linkinghub.elsevier.com/retrieve/pii/0169534796100410},
	Volume = {11},
	Year = {1996},
	Bdsk-Url-1 = {http://ac.els-cdn.com/0169534796100410/1-s2.0-0169534796100410-main.pdf?_tid=d36907ec-932f-11e7-bc20-00000aacb362&acdnat=1504722108_bcd53406634ff7f4f317787c7c5e1be0%20http://linkinghub.elsevier.com/retrieve/pii/0169534796100410},
	Bdsk-Url-2 = {https://doi.org/10.1016/0169-5347(96)10041-0}}

@article{Kosiol2007,
	Author = {Kosiol, C. and Holmes, I. and Goldman, N.},
	Doi = {10.1093/molbev/msm064},
	Issn = {0737-4038},
	Journal = {Molecular Biology and Evolution},
	Month = {3},
	Number = {7},
	Pages = {1464--1479},
	Publisher = {Oxford University Press},
	Title = {{An Empirical Codon Model for Protein Sequence Evolution}},
	Url = {https://academic.oup.com/mbe/article-lookup/doi/10.1093/molbev/msm064},
	Volume = {24},
	Year = {2007},
	Bdsk-Url-1 = {https://academic.oup.com/mbe/article-lookup/doi/10.1093/molbev/msm064},
	Bdsk-Url-2 = {https://doi.org/10.1093/molbev/msm064}}

@article{Fitch1970,
	Author = {Fitch, Walter M. and Markowitz, Etan},
	Doi = {10.1007/BF00486096},
	Issn = {0006-2928},
	Journal = {Biochemical Genetics},
	Month = {10},
	Number = {5},
	Pages = {579--593},
	Publisher = {Kluwer Academic Publishers-Plenum Publishers},
	Title = {{An improved method for determining codon variability in a gene and its application to the rate of fixation of mutations in evolution}},
	Url = {http://link.springer.com/10.1007/BF00486096},
	Volume = {4},
	Year = {1970},
	Bdsk-Url-1 = {http://link.springer.com/10.1007/BF00486096},
	Bdsk-Url-2 = {https://doi.org/10.1007/BF00486096}}

@article{Duchene2014,
	Author = {Duch{\^{e}}ne, Sebasti{\'a}n and Holmes, Edward C and Ho, Simon Y W},
	Doi = {10.1098/rspb.2014.0732},
	Isbn = {1471-2954 (Electronic){\textbackslash}r0962-8452 (Linking)},
	Issn = {1471-2954},
	Journal = {Proceedings. Biological sciences / The Royal Society},
	Keywords = {evolution, taxonomy and systematics},
	Number = {1786},
	Pages = {20140732-},
	Pmid = {24850916},
	Title = {{Analyses of evolutionary dynamics in viruses are hindered by a time-dependent bias in rate estimates.}},
	Url = {http://rspb.royalsocietypublishing.org/content/281/1786/20140732\nhttp://www.ncbi.nlm.nih.gov/pubmed/24850916\nhttp://dx.doi.org/10.1098/rspb.2014.0732 http://rspb.royalsocietypublishing.org/content/281/1786/20140732$\backslash$nhttp://www.ncbi.nlm.nih.go},
	Volume = {281},
	Year = {2014},
	Bdsk-Url-1 = {http://rspb.royalsocietypublishing.org/content/281/1786/20140732%5Cnhttp://www.ncbi.nlm.nih.gov/pubmed/24850916%5Cnhttp://dx.doi.org/10.1098/rspb.2014.0732%20http://rspb.royalsocietypublishing.org/content/281/1786/20140732$%5Cbackslash$nhttp://www.ncbi.nlm.nih.go},
	Bdsk-Url-2 = {https://doi.org/10.1098/rspb.2014.0732}}

@article{Rodrigue2008,
	Author = {Rodrigue, Nicolas and Lartillot, Nicolas and Philippe, Herv{\'e}},
	Doi = {10.1534/genetics.108.092254},
	Issn = {0016-6731},
	Journal = {Genetics},
	Month = {11},
	Number = {3},
	Pages = {1579--91},
	Pmid = {18791235},
	Publisher = {Genetics},
	Title = {{Bayesian comparisons of codon substitution models.}},
	Url = {http://www.ncbi.nlm.nih.gov/pubmed/18791235 http://www.pubmedcentral.nih.gov/articlerender.fcgi?artid=PMC2581959},
	Volume = {180},
	Year = {2008},
	Bdsk-Url-1 = {http://www.ncbi.nlm.nih.gov/pubmed/18791235%20http://www.pubmedcentral.nih.gov/articlerender.fcgi?artid=PMC2581959},
	Bdsk-Url-2 = {https://doi.org/10.1534/genetics.108.092254}}

@article{Angelis2014,
	Author = {Angelis, Konstantinos and Dos Reis, Mario and Yang, Ziheng},
	Doi = {10.1093/molbev/msu142},
	Isbn = {0737-4038},
	Issn = {15371719},
	Journal = {Molecular Biology and Evolution},
	Keywords = {Bayesian estimation, evolutionary distance, nonsynonymous/synonymous rate ratio, pairwise comparisons, protein-coding sequences},
	Number = {7},
	Pages = {1902--1913},
	Pmid = {24748652},
	Title = {{Bayesian estimation of nonsynonymous/synonymous rate ratios for pairwise sequence comparisons}},
	Volume = {31},
	Year = {2014},
	Bdsk-Url-1 = {https://doi.org/10.1093/molbev/msu142}}

@article{Huelsenbeck2001,
	Author = {Huelsenbeck, John P and Ronquist, Fredrik and Nielsen, Rasmus and Bollback, Jonathan P},
	Doi = {10.1126/science.1065889},
	Isbn = {0036-8075 (Print){\textbackslash}r0036-8075 (Linking)},
	Issn = {00368075},
	Journal = {Science},
	Number = {2001},
	Pages = {2310--2314},
	Pmid = {11743192},
	Title = {{Bayesian Inference of Phylogeney and Its Impact on Evolutionary Biology}},
	Url = {http://rspb.royalsocietypublishing.org/content/272/1572/1577.full%5Cnpapers2://publication/uuid/F131300D-1EDF-4927-A25D-852A19E6C571},
	Volume = {294},
	Year = {2001},
	Bdsk-Url-1 = {http://rspb.royalsocietypublishing.org/content/272/1572/1577.full%5Cnpapers2://publication/uuid/F131300D-1EDF-4927-A25D-852A19E6C571},
	Bdsk-Url-2 = {https://doi.org/10.1126/science.1065889}}

@article{Yang2014,
	Author = {Yang, Jian-Rong and Chen, Xiaoshu and Zhang, Jianzhi},
	Doi = {10.1371/journal.pbio.1001910},
	Editor = {Malik, Harmit S.},
	Issn = {1545-7885},
	Journal = {PLoS Biology},
	Keywords = {Evolutionary genetics, Fungal evolution, Gene Expression, Molecular evolution, Protein translation, Transfer RNA, messanger RNA, ribosomes},
	Month = {7},
	Number = {7},
	Pages = {e1001910},
	Pmid = {25051069},
	Title = {{Codon-by-Codon Modulation of Translational Speed and Accuracy Via mRNA Folding}},
	Url = {http://dx.plos.org/10.1371/journal.pbio.1001910},
	Volume = {12},
	Year = {2014},
	Bdsk-Url-1 = {http://dx.plos.org/10.1371/journal.pbio.1001910},
	Bdsk-Url-2 = {https://doi.org/10.1371/journal.pbio.1001910}}

@article{Yang2002,
	Author = {Yang, Ziheng and Nielsen, Rasmus},
	Issn = {0737-4038},
	Journal = {Molecular biology and evolution},
	Keywords = {Angiosperms, Angiosperms: genetics, Animals, Codon, Codon: genetics, Evolution, Molecular, Genes, BRCA1, Humans, Likelihood Functions, Models, Genetic, Multigene Family, Muramidase, Muramidase: genetics, Mutation, Phylogeny, Phytochrome, Phytochrome: genetics, Primates, Primates: genetics},
	Language = {en},
	Month = {6},
	Number = {6},
	Pages = {908--17},
	Pmid = {12032247},
	Publisher = {Oxford University Press},
	Title = {{Codon-substitution models for detecting molecular adaptation at individual sites along specific lineages.}},
	Url = {http://mbe.oxfordjournals.org/content/19/6/908.full},
	Volume = {19},
	Year = {2002},
	Bdsk-Url-1 = {http://mbe.oxfordjournals.org/content/19/6/908.full}}

@article{Yang2000,
	Author = {Yang, Ziheng and Nielsen, Rasmus and Goldman, Nick and Pedersen, Anne-Mette Krabbe},
	Doi = {10.1093/oxfordjournals.molbev.a003981},
	Isbn = {0016-6731},
	Issn = {0737-4038},
	Journal = {Molecular biology and evolution},
	Number = {1},
	Pages = {49--57},
	Pmid = {11752189},
	Title = {{Codon-Substitution Models for Heterogeneous Selection Pressure at Amino Acid Sites}},
	Url = {http://www.genetics.org/content/genetics/155/1/431.full.pdf},
	Volume = {19},
	Year = {2000},
	Bdsk-Url-1 = {http://www.genetics.org/content/genetics/155/1/431.full.pdf},
	Bdsk-Url-2 = {https://doi.org/10.1093/oxfordjournals.molbev.a003981}}

@article{KosakovskyPond2010,
	Author = {Kosakovsky Pond, Sergei and Delport, Wayne and Muse, Spencer V. and Scheffler, Konrad},
	Doi = {10.1371/journal.pone.0011230},
	Editor = {Mailund, Thomas},
	Issn = {1932-6203},
	Journal = {PLoS ONE},
	Month = {7},
	Number = {7},
	Pages = {e11230},
	Publisher = {Public Library of Science},
	Title = {{Correcting the Bias of Empirical Frequency Parameter Estimators in Codon Models}},
	Url = {http://dx.plos.org/10.1371/journal.pone.0011230},
	Volume = {5},
	Year = {2010},
	Bdsk-Url-1 = {http://dx.plos.org/10.1371/journal.pone.0011230},
	Bdsk-Url-2 = {https://doi.org/10.1371/journal.pone.0011230}}

@article{Marais2004,
	Author = {Marais, Gabriel and Domazet-Loso, Tomislav and Tautz, Diethard and Charlesworth, Brian and Domazet-Lo{\v{s}}o, Tomislav and Tautz, Diethard and Charlesworth, Brian and Domazet-Loso, Tomislav and Tautz, Diethard and Charlesworth, Brian},
	Doi = {10.1007/s00239-004-2671-2},
	Isbn = {0022-2844},
	Issn = {0022-2844},
	Journal = {Journal of Molecular Evolution},
	Keywords = {Amino Acid Substitution, Amino Acid Substitution: genetics, Animals, Codon, Codon usage, Codon: genetics, Computational Biology, Drosophila, Drosophila: genetics, Evolution, Expressed Sequence Tags, Gene Expression, Gene Library, Genetic, Molecular, Point Mutation, Point Mutation: genetics, Recombination, Selection, Substitution rate},
	Month = {12},
	Number = {6},
	Pages = {771--9},
	Pmid = {15599509},
	Title = {{Correlated evolution of synonymous and nonsynonymous sites in Drosophila.}},
	Url = {http://www.ncbi.nlm.nih.gov/pubmed/15599509},
	Volume = {59},
	Year = {2004},
	Bdsk-Url-1 = {http://www.ncbi.nlm.nih.gov/pubmed/15599509},
	Bdsk-Url-2 = {https://doi.org/10.1007/s00239-004-2671-2}}

@article{Ikemura1981,
	Author = {Ikemura, T},
	Doi = {10.1016/0022-2836(81)90363-6},
	Isbn = {0022-2836 (Print){\textbackslash}r0022-2836 (Linking)},
	Issn = {00222836},
	Journal = {Journal of molecular biology},
	Number = {3},
	Pages = {389--409},
	Pmid = {6175758},
	Title = {{Correlation between the abundance of Escherichia coli transfer RNAs and the occurrence of the respective codons in its protein genes: a proposal for a synonymous codon choice that is optimal for the E. coli translational system.}},
	Volume = {151},
	Year = {1981},
	Bdsk-Url-1 = {https://doi.org/10.1016/0022-2836(81)90363-6}}

@article{Pond2005a,
	Author = {Pond, Sergei L. Kosakovsky and Frost, Simon D. W.},
	Doi = {10.1093/bioinformatics/bti320},
	Issn = {1367-4803},
	Journal = {Bioinformatics},
	Keywords = {Phylogenetics},
	Language = {en},
	Month = {5},
	Number = {10},
	Pages = {2531--2533},
	Shorttitle = {Datamonkey},
	Title = {{Datamonkey: rapid detection of selective pressure on individual sites of codon alignments}},
	Url = {http://bioinformatics.oxfordjournals.org/content/21/10/2531},
	Volume = {21},
	Year = {2005},
	Bdsk-Url-1 = {http://bioinformatics.oxfordjournals.org/content/21/10/2531},
	Bdsk-Url-2 = {https://doi.org/10.1093/bioinformatics/bti320}}

@article{Takata2016,
	Author = {Takata, Atsushi and Ionita-Laza, Iuliana and Gogos, Joseph A. and Xu, Bin and Karayiorgou, Maria},
	Doi = {10.1016/j.neuron.2016.02.024},
	Isbn = {0896-6273},
	Issn = {10974199},
	Journal = {Neuron},
	Month = {3},
	Number = {5},
	Pages = {940--947},
	Pmid = {26938441},
	Publisher = {Elsevier Inc.},
	Title = {{De Novo Synonymous Mutations in Regulatory Elements Contribute to the Genetic Etiology of Autism and Schizophrenia}},
	Url = {http://dx.doi.org/10.1016/j.neuron.2016.02.024 http://linkinghub.elsevier.com/retrieve/pii/S0896627316001410},
	Volume = {89},
	Year = {2016},
	Bdsk-Url-1 = {http://dx.doi.org/10.1016/j.neuron.2016.02.024%20http://linkinghub.elsevier.com/retrieve/pii/S0896627316001410},
	Bdsk-Url-2 = {http://dx.doi.org/10.1016/j.neuron.2016.02.024}}

@article{Davydov2019,
	Author = {Davydov, Iakov I and Salamin, Nicolas and Robinson-Rechavi, Marc},
	Doi = {10.1093/molbev/msz048},
	Editor = {Pupko, Tal},
	File = {:Users/Sadie/Library/Application Support/Mendeley Desktop/Downloaded/Davydov, Salamin, Robinson-Rechavi - 2019 - Large-Scale Comparative Analysis of Codon Models Accounting for Protein and Nucleotide Selec.pdf:pdf},
	Issn = {0737-4038},
	Journal = {Molecular Biology and Evolution},
	Mendeley-Groups = {Triple HIt},
	Month = {jun},
	Number = {6},
	Pages = {1316--1332},
	Publisher = {Narnia},
	Title = {{Large-Scale Comparative Analysis of Codon Models Accounting for Protein and Nucleotide Selection}},
	Url = {https://academic.oup.com/mbe/article/36/6/1316/5371074},
	Volume = {36},
	Year = {2019},
	Bdsk-Url-1 = {https://academic.oup.com/mbe/article/36/6/1316/5371074},
	Bdsk-Url-2 = {https://doi.org/10.1093/molbev/msz048}}

@article{Sanger1977,
	Author = {Sanger, F and Nicklen, S and Coulson, A R},
	Issn = {0027-8424},
	Journal = {Proceedings of the National Academy of Sciences of the United States of America},
	Month = {12},
	Number = {12},
	Pages = {5463--7},
	Pmid = {271968},
	Publisher = {National Acad Sciences},
	Title = {{DNA sequencing with chain-terminating inhibitors.}},
	Url = {http://www.ncbi.nlm.nih.gov/pubmed/271968 http://www.pubmedcentral.nih.gov/articlerender.fcgi?artid=PMC431765},
	Volume = {74},
	Year = {1977},
	Bdsk-Url-1 = {http://www.ncbi.nlm.nih.gov/pubmed/271968%20http://www.pubmedcentral.nih.gov/articlerender.fcgi?artid=PMC431765}}

@article{Norman2014,
	Author = {Norman, Janette a. and Blackmore, Caroline J. and Rourke, Meaghan and Christidis, Les},
	Doi = {10.1371/journal.pone.0106267},
	Editor = {Ho, Simon},
	Issn = {1932-6203},
	Journal = {PLoS ONE},
	Keywords = {Animal sexual behavior, Mitochondrial DNA, Phylogeography, Pleistocene epoch, Sequence Analysis, evolutionary rate, haplotypes, mitochondria},
	Month = {9},
	Number = {9},
	Pages = {e106267},
	Title = {{Effects of Mitochondrial DNA Rate Variation on Reconstruction of Pleistocene Demographic History in a Social Avian Species, Pomatostomus superciliosus}},
	Url = {http://dx.plos.org/10.1371/journal.pone.0106267},
	Volume = {9},
	Year = {2014},
	Bdsk-Url-1 = {http://dx.plos.org/10.1371/journal.pone.0106267},
	Bdsk-Url-2 = {https://doi.org/10.1371/journal.pone.0106267}}

@article{Schneider2005,
	Author = {Schneider, Adrian and Cannarozzi, Gina M and Gonnet, Gaston H},
	Doi = {10.1186/1471-2105-6-134},
	Issn = {14712105},
	Journal = {BMC Bioinformatics},
	Keywords = {Algorithms, Bioinformatics, Combinatorial Libraries, Computational Biology/Bioinformatics, Computer Appl. in Life Sciences, Microarrays},
	Month = {6},
	Number = {1},
	Pages = {134},
	Publisher = {BioMed Central},
	Title = {{Empirical codon substitution matrix}},
	Url = {http://bmcbioinformatics.biomedcentral.com/articles/10.1186/1471-2105-6-134},
	Volume = {6},
	Year = {2005},
	Bdsk-Url-1 = {http://bmcbioinformatics.biomedcentral.com/articles/10.1186/1471-2105-6-134},
	Bdsk-Url-2 = {https://doi.org/10.1186/1471-2105-6-134}}

@article{Metropolis1953,
	Author = {Metropolis, Nicholas and Rosenbluth, Arianna W. and Rosenbluth, Marshall N. and Teller, Augusta H. and Teller, Edward},
	Doi = {10.1063/1.1699114},
	Issn = {0021-9606},
	Journal = {The Journal of Chemical Physics},
	Month = {6},
	Number = {6},
	Pages = {1087--1092},
	Publisher = {American Institute of Physics},
	Title = {{Equation of State Calculations by Fast Computing Machines}},
	Url = {http://aip.scitation.org/doi/10.1063/1.1699114},
	Volume = {21},
	Year = {1953},
	Bdsk-Url-1 = {http://aip.scitation.org/doi/10.1063/1.1699114},
	Bdsk-Url-2 = {https://doi.org/10.1063/1.1699114}}

@article{Muse1996,
	Author = {Muse, S. V.},
	Issn = {0737-4038, 1537-1719},
	Journal = {Molecular Biology and Evolution},
	Language = {en},
	Month = {1},
	Number = {1},
	Pages = {105--114},
	Title = {{Estimating synonymous and nonsynonymous substitution rates.}},
	Url = {http://mbe.oxfordjournals.org/content/13/1/105 http://mbe.oxfordjournals.org/content/13/1/105.full.pdf http://mbe.oxfordjournals.org/content/13/1/105.short http://www.ncbi.nlm.nih.gov/pubmed/8583885},
	Volume = {13},
	Year = {1996},
	Bdsk-Url-1 = {http://mbe.oxfordjournals.org/content/13/1/105%20http://mbe.oxfordjournals.org/content/13/1/105.full.pdf%20http://mbe.oxfordjournals.org/content/13/1/105.short%20http://www.ncbi.nlm.nih.gov/pubmed/8583885}}

@article{Schwarz1978,
	Author = {Schwarz, Gideon},
	Doi = {10.1214/aos/1176344136},
	Issn = {0090-5364},
	Journal = {The Annals of Statistics},
	Keywords = {Akaike information criterion, Dimension, asymptotics},
	Month = {3},
	Number = {2},
	Pages = {461--464},
	Publisher = {Institute of Mathematical Statistics},
	Title = {{Estimating the Dimension of a Model}},
	Url = {http://projecteuclid.org/euclid.aos/1176344136},
	Volume = {6},
	Year = {1978},
	Bdsk-Url-1 = {http://projecteuclid.org/euclid.aos/1176344136},
	Bdsk-Url-2 = {https://doi.org/10.1214/aos/1176344136}}

@article{Zhang2005,
	Author = {Zhang, Jianzhi and Nielsen, Rasmus and Yang, Ziheng},
	Doi = {10.1093/molbev/msi237},
	Issn = {0737-4038},
	Journal = {Molecular biology and evolution},
	Keywords = {Bayes Theorem, Codon, Computer Simulation, Evolution, Molecular, Likelihood Functions, Models, Genetic, Selection, Genetic},
	Language = {en},
	Month = {12},
	Number = {12},
	Pages = {2472--9},
	Pmid = {16107592},
	Publisher = {Oxford University Press},
	Title = {{Evaluation of an improved branch-site likelihood method for detecting positive selection at the molecular level.}},
	Url = {http://mbe.oxfordjournals.org/content/22/12/2472.full},
	Volume = {22},
	Year = {2005},
	Bdsk-Url-1 = {http://mbe.oxfordjournals.org/content/22/12/2472.full},
	Bdsk-Url-2 = {https://doi.org/10.1093/molbev/msi237}}

@article{Hurst2001,
	Author = {Hurst, Laurence D. and P{\'{a}}l, Csaba},
	Doi = {10.1016/S0168-9525(00)02173-9},
	Isbn = {0168-9525; 0168-9525},
	Issn = {01689525},
	Journal = {Trends in Genetics},
	Month = {2},
	Number = {2},
	Pages = {62--65},
	Pmid = {11173101},
	Title = {{Evidence for purifying selection acting on silent sites in BRCA1}},
	Url = {http://www.sciencedirect.com/science/article/pii/S0168952500021739 http://www.sciencedirect.com/science/article/pii/S0168952500021739/pdfft?md5=950ad25627cd580fd3bf6925613436f6&pid=1-s2.0-S0168952500021739-main.pdf},
	Volume = {17},
	Year = {2001},
	Bdsk-Url-1 = {http://www.sciencedirect.com/science/article/pii/S0168952500021739%20http://www.sciencedirect.com/science/article/pii/S0168952500021739/pdfft?md5=950ad25627cd580fd3bf6925613436f6&pid=1-s2.0-S0168952500021739-main.pdf},
	Bdsk-Url-2 = {https://doi.org/10.1016/S0168-9525(00)02173-9}}

@article{Chamary2005,
	Author = {Chamary, J. V. and Hurst, Laurence D.},
	Doi = {10.1186/gb-2005-6-9-r75},
	Isbn = {1474-7596},
	Issn = {1465-6906},
	Journal = {Genome Biology},
	Language = {en},
	Month = {8},
	Number = {9},
	Pages = {R75},
	Pmid = {16168082},
	Title = {{Evidence for selection on synonymous mutations affecting stability of mRNA secondary structure in mammals}},
	Url = {http://genomebiology.com/2005/6/9/R75/abstract http://genomebiology.com/content/6/9/R75 http://genomebiology.com/content/pdf/gb-2005-6-9-r75.pdf http://genomebiology.com/2005/6/9/R75%5Cnhttp://genomebiology.com/2005/6/9/R75/abstract%5Cnhttp://genomebiolog},
	Volume = {6},
	Year = {2005},
	Bdsk-Url-1 = {http://genomebiology.com/2005/6/9/R75/abstract%20http://genomebiology.com/content/6/9/R75%20http://genomebiology.com/content/pdf/gb-2005-6-9-r75.pdf%20http://genomebiology.com/2005/6/9/R75%5Cnhttp://genomebiology.com/2005/6/9/R75/abstract%5Cnhttp://genomebiolog},
	Bdsk-Url-2 = {https://doi.org/10.1186/gb-2005-6-9-r75}}

@article{Shoemaker1989,
	Author = {Shoemaker, J S and Fitch, W M},
	Doi = {10.1093/oxfordjournals.molbev.a040550},
	Issn = {1537-1719},
	Journal = {Molecular Biology and Evolution},
	Month = {5},
	Number = {3},
	Pages = {270--289},
	Publisher = {Oxford University Press},
	Title = {{Evidence from nuclear sequences that invariable sites should be considered when sequence divergence is calculated.}},
	Url = {https://academic.oup.com/mbe/article/6/3/270/1080952/Evidence-from-nuclear-sequences-that-invariable},
	Volume = {6},
	Year = {1989},
	Bdsk-Url-1 = {https://academic.oup.com/mbe/article/6/3/270/1080952/Evidence-from-nuclear-sequences-that-invariable},
	Bdsk-Url-2 = {https://doi.org/10.1093/oxfordjournals.molbev.a040550}}

@article{Felsenstein1981,
	Author = {Felsenstein, Joseph},
	Doi = {10.1007/BF01734359},
	Isbn = {0022-2844 (Print){\textbackslash}r0022-2844 (Linking)},
	Issn = {00222844},
	Journal = {Journal of Molecular Evolution},
	Keywords = {DNA sequences, Estimation, Evolution, Maximum likelihood, Parsimony, Phylogeny},
	Number = {6},
	Pages = {368--376},
	Pmid = {7288891},
	Title = {{Evolutionary trees from DNA sequences: A maximum likelihood approach}},
	Volume = {17},
	Year = {1981},
	Bdsk-Url-1 = {https://doi.org/10.1007/BF01734359}}

@article{Valentine2013,
	Author = {Valentine, M C and Linabery, a M and Chasnoff, S and Hughes, a E O and Mallaney, C and Sanchez, N and Giacalone, J and Heerema, N a and Hilden, J M and Spector, L G and Ross, J a and Druley, T E},
	Doi = {10.1038/leu.2013.367},
	Issn = {0887-6924},
	Journal = {Leukemia},
	Keywords = {exome, infant, mll3},
	Month = {6},
	Number = {6},
	Pages = {1235--1241},
	Pmid = {24301523},
	Publisher = {Nature Publishing Group},
	Title = {{Excess congenital non-synonymous variation in leukemia-associated genes in MLL− infant leukemia: a Children's Oncology Group report}},
	Url = {http://www.nature.com/doifinder/10.1038/leu.2013.367},
	Volume = {28},
	Year = {2014},
	Bdsk-Url-1 = {http://www.nature.com/doifinder/10.1038/leu.2013.367},
	Bdsk-Url-2 = {https://doi.org/10.1038/leu.2013.367}}

@misc{Uzzell1971,
	Author = {Uzzell, Thomas and Corbin, Kendall W},
	Booktitle = {Science},
	Doi = {10.1126/science.172.3988.1089},
	Isbn = {0036-8075},
	Issn = {00368075},
	Month = {6},
	Number = {3988},
	Pages = {1089--1096},
	Pmid = {5574514},
	Publisher = {American Association for the Advancement of Science},
	Title = {{Fitting discrete probability distributions to evolutionary events}},
	Url = {http://www.ncbi.nlm.nih.gov/pubmed/5574514},
	Volume = {172},
	Year = {1971},
	Bdsk-Url-1 = {http://www.ncbi.nlm.nih.gov/pubmed/5574514},
	Bdsk-Url-2 = {https://doi.org/10.1126/science.172.3988.1089}}

@article{Chamary2006,
	Author = {Chamary, J. V. and Parmley, Joanna L. and Hurst, Laurence D.},
	Doi = {10.1038/nrg1770},
	Issn = {1471-0056},
	Journal = {Nature Reviews Genetics},
	Language = {en},
	Month = {2},
	Number = {2},
	Pages = {98--108},
	Shorttitle = {Hearing silence},
	Title = {{Hearing silence: non-neutral evolution at synonymous sites in mammals}},
	Url = {http://www.nature.com/nrg/journal/v7/n2/abs/nrg1770.html},
	Volume = {7},
	Year = {2006},
	Bdsk-Url-1 = {http://www.nature.com/nrg/journal/v7/n2/abs/nrg1770.html},
	Bdsk-Url-2 = {https://doi.org/10.1038/nrg1770}}

@article{KosakovskyPond2005,
	Author = {Kosakovsky Pond, Sergei L and Frost, Simon D.W. and Muse, Spencer V.},
	Doi = {10.1093/bioinformatics/bti079},
	Isbn = {1367-4803 (Print){\textbackslash}r1367-4803 (Linking)},
	Issn = {13674803},
	Journal = {Bioinformatics},
	Month = {3},
	Number = {5},
	Pages = {676--679},
	Pmid = {15509596},
	Publisher = {Oxford University Press},
	Title = {{HyPhy: Hypothesis testing using phylogenies}},
	Url = {https://academic.oup.com/bioinformatics/article-lookup/doi/10.1093/bioinformatics/bti079},
	Volume = {21},
	Year = {2005},
	Bdsk-Url-1 = {https://academic.oup.com/bioinformatics/article-lookup/doi/10.1093/bioinformatics/bti079},
	Bdsk-Url-2 = {https://doi.org/10.1093/bioinformatics/bti079}}

@article{Anisimova2009,
	Author = {Anisimova, Maria and Kosiol, Carolin},
	Doi = {10.1093/molbev/msn232},
	Isbn = {1537-1719 (Electronic){\textbackslash}r0737-4038 (Linking)},
	Issn = {0737-4038},
	Journal = {Molecular Biology and Evolution},
	Keywords = {Bayes Theorem, Bayesian approach, Codon, Codon evolution, Genetic, Genetic Code, Markov Chains, Markov model, Maximum likelihood, Models, Positive selection, Selection},
	Month = {2},
	Number = {2},
	Pages = {255--271},
	Pmid = {18922761},
	Title = {{Investigating Protein-Coding Sequence Evolution with Probabilistic Codon Substitution Models}},
	Url = {http://mbe.oxfordjournals.org/content/26/2/255.short https://academic.oup.com/mbe/article-lookup/doi/10.1093/molbev/msn232},
	Volume = {26},
	Year = {2009},
	Bdsk-Url-1 = {http://mbe.oxfordjournals.org/content/26/2/255.short%20https://academic.oup.com/mbe/article-lookup/doi/10.1093/molbev/msn232},
	Bdsk-Url-2 = {https://doi.org/10.1093/molbev/msn232}}

@article{Bhardwaj2014,
	Author = {Bhardwaj, Anshu},
	Doi = {10.1016/j.mito.2013.12.005},
	Issn = {1872-8278},
	Journal = {Mitochondrion},
	Keywords = {Association studies, Codon, Genetic Association Studies, Genetic Association Studies: methods, Genetic Predisposition to Disease, Humans, Mitochondrial DNA, Mitochondrial diseases, Point Mutation, Protein folding, Rare codon, Translation},
	Month = {5},
	Pages = {83--8},
	Pmid = {24434286},
	Publisher = {Elsevier B.V.},
	Title = {{Investigating the role of site specific synonymous variation in disease association studies.}},
	Url = {http://www.sciencedirect.com/science/article/pii/S1567724913002821 http://dx.doi.org/10.1016/j.mito.2013.12.005},
	Volume = {16},
	Year = {2014},
	Bdsk-Url-1 = {http://www.sciencedirect.com/science/article/pii/S1567724913002821%20http://dx.doi.org/10.1016/j.mito.2013.12.005},
	Bdsk-Url-2 = {https://doi.org/10.1016/j.mito.2013.12.005}}

@article{Agashe2016,
	Author = {Agashe, Deepa and Sane, Mrudula and Phalnikar, Kruttika and Diwan, Gaurav D. and Habibullah, Alefiyah and Martinez-Gomez, Norma Cecilia and Sahasrabuddhe, Vinaya and Polachek, William and Wang, Jue and Chubiz, Lon M. and Marx, Christopher J.},
	Doi = {10.1093/molbev/msw035},
	Isbn = {0737-4038},
	Issn = {15371719},
	Journal = {Molecular Biology and Evolution},
	Keywords = {Codon use, Epistasis, Fitness, Shine-Dalgarno sequence, mRNA folding},
	Month = {6},
	Number = {6},
	Pages = {1542--1553},
	Pmid = {26908584},
	Publisher = {Oxford University Press},
	Title = {{Large-Effect Beneficial Synonymous Mutations Mediate Rapid and Parallel Adaptation in a Bacterium}},
	Url = {https://academic.oup.com/mbe/article-lookup/doi/10.1093/molbev/msw035},
	Volume = {33},
	Year = {2016},
	Bdsk-Url-1 = {https://academic.oup.com/mbe/article-lookup/doi/10.1093/molbev/msw035},
	Bdsk-Url-2 = {https://doi.org/10.1093/molbev/msw035}}

@article{Nielsen1998,
	Author = {Nielsen, R and Yang, Z},
	Issn = {0016-6731},
	Journal = {Genetics},
	Keywords = {Amino Acids, Amino Acids: genetics, Binding Sites, Codon, Electron Transport Complex IV, Electron Transport Complex IV: genetics, Evolution, Molecular, HIV Envelope Protein gp120, HIV Envelope Protein gp120: genetics, HIV-1, HIV-1: genetics, Humans, Likelihood Functions, Models, Genetic, Models, Statistical, Mutagenesis, Site-Directed, Peptide Fragments, Peptide Fragments: genetics, Selection, Genetic},
	Month = {3},
	Number = {3},
	Pages = {929--36},
	Pmid = {9539414},
	Title = {{Likelihood models for detecting positively selected amino acid sites and applications to the HIV-1 envelope gene.}},
	Url = {http://www.genetics.org/content/148/3/929.abstract},
	Volume = {148},
	Year = {1998},
	Bdsk-Url-1 = {http://www.genetics.org/content/148/3/929.abstract}}

@article{DuMont2009,
	Author = {Bauer DuMont, V. L. and Singh, Nadia D and Wright, Mark H and Aquadro, Charles F},
	Doi = {10.1093/gbe/evp008},
	Institution = {Department of Molecular Biology and Genetics, Cornell University, Ithaca, New York.},
	Issn = {1759-6653},
	Journal = {Genome Biology and Evolution},
	Keywords = {Drosophila, base composition, substitution rates},
	Month = {5},
	Pages = {67--74},
	Title = {{Locus-Specific Decoupling of Base Composition Evolution at Synonymous Sites and Introns along the Drosophila melanogaster and Drosophila sechellia Lineages}},
	Url = {https://academic.oup.com/gbe/article-lookup/doi/10.1093/gbe/evp008},
	Volume = {1},
	Year = {2010},
	Bdsk-Url-1 = {https://academic.oup.com/gbe/article-lookup/doi/10.1093/gbe/evp008},
	Bdsk-Url-2 = {https://doi.org/10.1093/gbe/evp008}}

@book{Rice2001,
	Author = {Rice, John A.},
	Booktitle = {Higher Education},
	Doi = {10.2307/3619963},
	Isbn = {1111793719},
	Issn = {00255572},
	Pages = {688},
	Title = {{Mathematical Statistics and Data Analysis}},
	Url = {http://www.jstor.org/stable/3619963?origin=crossref},
	Volume = {72},
	Year = {2001},
	Bdsk-Url-1 = {http://www.jstor.org/stable/3619963?origin=crossref},
	Bdsk-Url-2 = {https://doi.org/10.2307/3619963}}

@article{Felsenstein1973,
	Author = {Felsenstein, J.},
	Doi = {10.1093/sysbio/22.3.240},
	Issn = {1063-5157},
	Journal = {Systematic Biology},
	Month = {9},
	Number = {3},
	Pages = {240--249},
	Publisher = {Oxford University Press},
	Title = {{Maximum Likelihood and Minimum-Steps Methods for Estimating Evolutionary Trees from Data on Discrete Characters}},
	Url = {https://academic.oup.com/sysbio/article-lookup/doi/10.1093/sysbio/22.3.240},
	Volume = {22},
	Year = {1973},
	Bdsk-Url-1 = {https://academic.oup.com/sysbio/article-lookup/doi/10.1093/sysbio/22.3.240},
	Bdsk-Url-2 = {https://doi.org/10.1093/sysbio/22.3.240}}

@article{Yang1994,
	Author = {Yang, Ziheng},
	Doi = {10.1007/BF00160154},
	Issn = {0022-2844},
	Journal = {Journal of Molecular Evolution},
	Keywords = {Maximum likelihood, The gamma distribution, approximate methods, phylogeny, rate variation over sites},
	Month = {9},
	Number = {3},
	Pages = {306--314},
	Title = {{Maximum likelihood phylogenetic estimation from DNA sequences with variable rates over sites: Approximate methods}},
	Url = {http://link.springer.com/10.1007/BF00160154},
	Volume = {39},
	Year = {1994},
	Bdsk-Url-1 = {http://link.springer.com/10.1007/BF00160154},
	Bdsk-Url-2 = {https://doi.org/10.1007/BF00160154}}

@article{Yang1993,
	Author = {Yang, Z},
	Isbn = {0737-4038},
	Issn = {0737-4038},
	Journal = {Molecular biology and evolution},
	Number = {6},
	Pages = {1396--1401},
	Pmid = {8277861},
	Title = {{Maximum-likelihood estimation of phylogeny from DNA sequences when substitution rates differ over sites.}},
	Volume = {10},
	Year = {1993}}

@article{Yang1998a,
	Author = {Yang, Z. and Nielsen, R. and Hasegawa, M.},
	Doi = {10.1093/oxfordjournals.molbev.a025888},
	Journal = {Molecular Biology and Evolution},
	Month = {12},
	Number = {12},
	Pages = {1600--1611},
	Publisher = {Oxford University Press},
	Title = {{Models of amino acid substitution and applications to mitochondrial protein evolution}},
	Url = {https://academic.oup.com/mbe/article-lookup/doi/10.1093/oxfordjournals.molbev.a025888},
	Volume = {15},
	Year = {1998},
	Bdsk-Url-1 = {https://academic.oup.com/mbe/article-lookup/doi/10.1093/oxfordjournals.molbev.a025888},
	Bdsk-Url-2 = {https://doi.org/10.1093/oxfordjournals.molbev.a025888}}

@article{Yokoyama2008,
	Abstract = {Vertebrate ancestors appeared in a uniform, shallow water environment, but modern species flourish in highly variable niches. A striking array of phenotypes exhibited by contemporary animals is assumed to have evolved by accumulating a series of selectively advantageous mutations. However, the experimental test of such adaptive events at the molecular level is remarkably difficult. One testable phenotype, dim-light vision, is mediated by rhodopsins. Here, we engineered 11 ancestral rhodopsins and show that those in early ancestors absorbed light maximally (lambda(max)) at 500 nm, from which contemporary rhodopsins with variable lambda(max)s of 480-525 nm evolved on at least 18 separate occasions. These highly environment-specific adaptations seem to have occurred largely by amino acid replacements at 12 sites, and most of those at the remaining 191 ( approximately 94{\%}) sites have undergone neutral evolution. The comparison between these results and those inferred by commonly-used parsimony and Bayesian methods demonstrates that statistical tests of positive selection can be misleading without experimental support and that the molecular basis of spectral tuning in rhodopsins should be elucidated by mutagenesis analyses using ancestral pigments.},
	Author = {Yokoyama, S. and Tada, T. and Zhang, H. and Britt, L.},
	Doi = {10.1073/pnas.0802426105},
	Issn = {0027-8424},
	Journal = {Proceedings of the National Academy of Sciences},
	Mendeley-Groups = {BUSTEDSRV paper},
	Month = {sep},
	Number = {36},
	Pages = {13480--13485},
	Pmid = {18768804},
	Title = {{Elucidation of phenotypic adaptations: Molecular analyses of dim-light vision proteins in vertebrates}},
	Url = {http://www.ncbi.nlm.nih.gov/pubmed/18768804 http://www.pubmedcentral.nih.gov/articlerender.fcgi?artid=PMC2533215 http://www.pnas.org/cgi/doi/10.1073/pnas.0802426105},
	Volume = {105},
	Year = {2008},
	Bdsk-Url-1 = {http://www.ncbi.nlm.nih.gov/pubmed/18768804%20http://www.pubmedcentral.nih.gov/articlerender.fcgi?artid=PMC2533215%20http://www.pnas.org/cgi/doi/10.1073/pnas.0802426105},
	Bdsk-Url-2 = {https://doi.org/10.1073/pnas.0802426105}}

@article{Delport2008,
	Author = {Delport, Wayne and Scheffler, Konrad and Seoighe, Cathal},
	Doi = {10.1093/bib/bbn049},
	Isbn = {1477-4054 (Electronic){\textbackslash}n1467-5463 (Linking)},
	Issn = {1467-5463},
	Journal = {Briefings in Bioinformatics},
	Keywords = {Evolutionary models, Maximum likelihood, Phylogenetics, Selection},
	Month = {10},
	Number = {1},
	Pages = {97--109},
	Pmid = {18971241},
	Title = {{Models of coding sequence evolution}},
	Url = {https://academic.oup.com/bib/article-lookup/doi/10.1093/bib/bbn049},
	Volume = {10},
	Year = {2008},
	Bdsk-Url-1 = {https://academic.oup.com/bib/article-lookup/doi/10.1093/bib/bbn049},
	Bdsk-Url-2 = {https://doi.org/10.1093/bib/bbn049}}

@article{Miyata1980,
	Author = {Miyata, Takashi and Yasunaga, Teruo},
	Doi = {10.1007/BF01732067},
	Issn = {0022-2844},
	Journal = {Journal of Molecular Evolution},
	Month = {3},
	Number = {1},
	Pages = {23--36},
	Publisher = {Springer-Verlag},
	Title = {{Molecular evolution of mRNA: A method for estimating evolutionary rates of synonymous and amino acid substitutions from homologous nucleotide sequences and its application}},
	Url = {http://link.springer.com/10.1007/BF01732067},
	Volume = {16},
	Year = {1980},
	Bdsk-Url-1 = {http://link.springer.com/10.1007/BF01732067},
	Bdsk-Url-2 = {https://doi.org/10.1007/BF01732067}}

@article{Yang2012,
	Author = {Yang, Ziheng and Rannala, Bruce},
	Doi = {10.1038/nrg3186},
	Issn = {1471-0056},
	Journal = {Nature Reviews Genetics},
	Month = {3},
	Number = {5},
	Pages = {303--314},
	Publisher = {Nature Publishing Group},
	Title = {{Molecular phylogenetics: principles and practice}},
	Url = {http://www.nature.com/doifinder/10.1038/nrg3186},
	Volume = {13},
	Year = {2012},
	Bdsk-Url-1 = {http://www.nature.com/doifinder/10.1038/nrg3186},
	Bdsk-Url-2 = {https://doi.org/10.1038/nrg3186}}

@article{Whelan2001,
	Author = {Whelan, Simon and Li{\`{o}}, Pietro and Goldman, Nick},
	Doi = {10.1016/S0168-9525(01)02272-7},
	Issn = {01689525},
	Journal = {Trends in Genetics},
	Number = {5},
	Pages = {262--272},
	Title = {{Molecular phylogenetics: state-of-the-art methods for looking into the past}},
	Volume = {17},
	Year = {2001},
	Bdsk-Url-1 = {https://doi.org/10.1016/S0168-9525(01)02272-7}}

@article{Zuckerkandl1965,
	Author = {Zuckerkandl, Emile and Pauling, Linus},
	Doi = {10.1016/0022-5193(65)90083-4},
	Isbn = {0022-5193 (Print)},
	Issn = {00225193},
	Journal = {Journal of theoretical biology},
	Month = {3},
	Number = {2},
	Pages = {357--366},
	Pmid = {5876245},
	Title = {{Molecules as documents of evolutionary history.}},
	Url = {http://www.sciencedirect.com/science/article/pii/0022519365900834 http://www.sciencedirect.com/science/article/pii/0022519365900834/pdf?md5=bb169f7a02302e53a99505b7dbaabff3&pid=1-s2.0-0022519365900834-main.pdf},
	Volume = {8},
	Year = {1965},
	Bdsk-Url-1 = {http://www.sciencedirect.com/science/article/pii/0022519365900834%20http://www.sciencedirect.com/science/article/pii/0022519365900834/pdf?md5=bb169f7a02302e53a99505b7dbaabff3&pid=1-s2.0-0022519365900834-main.pdf},
	Bdsk-Url-2 = {https://doi.org/10.1016/0022-5193(65)90083-4}}

@article{Hastings1970,
	Author = {Hastings, W. K.},
	Doi = {10.1093/biomet/57.1.97},
	Issn = {1464-3510},
	Journal = {Biometrika},
	Month = {4},
	Number = {1},
	Pages = {97--109},
	Publisher = {Oxford University Press},
	Title = {{Monte Carlo sampling methods using Markov chains and their applications}},
	Url = {https://academic.oup.com/biomet/article/57/1/97/284580},
	Volume = {57},
	Year = {1970},
	Bdsk-Url-1 = {https://academic.oup.com/biomet/article/57/1/97/284580},
	Bdsk-Url-2 = {https://doi.org/10.1093/biomet/57.1.97}}

@article{Yang2008,
	Author = {Yang, Ziheng and Nielsen, Rasmus},
	Doi = {10.1093/molbev/msm284},
	Isbn = {1537-1719 (Electronic){\textbackslash}r0737-4038 (Linking)},
	Issn = {07374038},
	Journal = {Molecular Biology and Evolution},
	Keywords = {Codon substitution model, Codon usage, Mutation, Selection, Synonymous substitution},
	Month = {1},
	Number = {3},
	Pages = {568--579},
	Pmid = {18178545},
	Publisher = {Oxford University Press},
	Title = {{Mutation-selection models of codon substitution and their use to estimate selective strengths on codon usage}},
	Url = {http://mbe.oxfordjournals.org/cgi/doi/10.1093/molbev/msm284},
	Volume = {25},
	Year = {2008},
	Bdsk-Url-1 = {http://mbe.oxfordjournals.org/cgi/doi/10.1093/molbev/msm284},
	Bdsk-Url-2 = {https://doi.org/10.1093/molbev/msm284}}

@article{Rand1994,
	Author = {Rand, D. M. and Dorfsman, M. and Kann, L. M.},
	Isbn = {0016-6731 (Print)},
	Journal = {Genetics},
	Number = {3},
	Pages = {741--756},
	Pmid = {7851771},
	Title = {{Neutral and non-neutral evolution of Drosophila mitochondrial DNA}},
	Volume = {138},
	Year = {1994}}

@article{Wright2006,
	Author = {Wright, Stephen I. and Iorgovan, Gabriel and Misra, Sushant and Mokhtari, Mohammad},
	Doi = {10.1007/s00239-005-0274-1},
	Isbn = {0022-2844},
	Issn = {0022-2844, 1432-1432},
	Journal = {Journal of Molecular Evolution},
	Keywords = {Arabidopsis, Base composition, Brassicaceae, Codon bias},
	Language = {en},
	Month = {12},
	Number = {1},
	Pages = {136--141},
	Pmid = {17160366},
	Title = {{Neutral Evolution of Synonymous Base Composition in the Brassicaceae}},
	Url = {http://link.springer.com/article/10.1007/s00239-005-0274-1 http://link.springer.com/article/10.1007%2Fs00239-005-0274-1 http://link.springer.com/content/pdf/10.1007%2Fs00239-005-0274-1.pdf},
	Volume = {64},
	Year = {2006},
	Bdsk-Url-1 = {http://link.springer.com/article/10.1007/s00239-005-0274-1%20http://link.springer.com/article/10.1007%2Fs00239-005-0274-1%20http://link.springer.com/content/pdf/10.1007%2Fs00239-005-0274-1.pdf},
	Bdsk-Url-2 = {https://doi.org/10.1007/s00239-005-0274-1}}

@article{Moler1978,
	Author = {Moler, Cleve and Van Loan, Charles},
	Doi = {10.1137/1020098},
	Journal = {SIAM Review},
	Month = {10},
	Number = {4},
	Pages = {801--836},
	Publisher = {Society for Industrial and Applied Mathematics},
	Title = {{Nineteen Dubious Ways to Compute the Exponential of a Matrix}},
	Url = {http://epubs.siam.org/doi/10.1137/1020098},
	Volume = {20},
	Year = {1978},
	Bdsk-Url-1 = {http://epubs.siam.org/doi/10.1137/1020098},
	Bdsk-Url-2 = {https://doi.org/10.1137/1020098}}

@article{10.1371/journal.pone.0013574,
	Author = {Chen, Rong and Davydov, Eugene V. and Sirota, Marina and Butte, Atul J. and Sirsota, Marina and Butte, Atul J.},
	Doi = {10.1371/journal.pone.0013574},
	Isbn = {1932-6203 (Electronic){\textbackslash}r1932-6203 (Linking)},
	Issn = {19326203},
	Journal = {PLoS ONE},
	Month = {10},
	Number = {10},
	Pages = {e13574},
	Pmid = {21042586},
	Publisher = {Public Library of Science},
	Title = {{Non-Synonymous and Synonymous Coding SNPs Show Similar Likelihood and Effect Size of Human Disease Association}},
	Url = {http://dx.doi.org/10.1371%2Fjournal.pone.0013574 http://dx.doi.org/10.1371/journal.pone.0013574 http://www.plosone.org/article/fetchObject.action?uri=info%3Adoi%2F10.1371%2Fjournal.pone.0013574&representation=PDF},
	Volume = {5},
	Year = {2010},
	Bdsk-Url-1 = {http://dx.doi.org/10.1371%2Fjournal.pone.0013574%20http://dx.doi.org/10.1371/journal.pone.0013574%20http://www.plosone.org/article/fetchObject.action?uri=info%3Adoi%2F10.1371%2Fjournal.pone.0013574&representation=PDF},
	Bdsk-Url-2 = {http://dx.doi.org/10.1371/journal.pone.0013574}}

@article{Pond2005NotSoDif,
	Author = {Kosakovsky Pond, Sergei L and Frost, Simon D. W.},
	Date-Modified = {2019-10-10 13:37:43 -0400},
	Doi = {10.1093/molbev/msi105},
	Isbn = {0737-4038 (Print)},
	Issn = {0737-4038, 1537-1719},
	Journal = {Molecular Biology and Evolution},
	Keywords = {1208, 1222, 2005, 22, 5, biol, codon substitution, e-mail, edu, evol, models, mol, parallel algorithms, positive and negative selection, sdfrost, substitution rates, ucsd},
	Language = {en},
	Month = {5},
	Number = {5},
	Pages = {1208--1222},
	Pmid = {15703242},
	Shorttitle = {Not So Different After All},
	Title = {{Not So Different After All: A Comparison of Methods for Detecting Amino Acid Sites Under Selection}},
	Url = {http://mbe.oxfordjournals.org/content/22/5/1208 http://mbe.oxfordjournals.org/content/22/5/1208.full.pdf http://mbe.oxfordjournals.org/content/22/5/1208.short http://www.ncbi.nlm.nih.gov/pubmed/15703242},
	Volume = {22},
	Year = {2005},
	Bdsk-Url-1 = {http://mbe.oxfordjournals.org/content/22/5/1208%20http://mbe.oxfordjournals.org/content/22/5/1208.full.pdf%20http://mbe.oxfordjournals.org/content/22/5/1208.short%20http://www.ncbi.nlm.nih.gov/pubmed/15703242},
	Bdsk-Url-2 = {https://doi.org/10.1093/molbev/msi105}}

@article{Hughes1988,
	Author = {Hughes, Austin L. and Nei, Masatoshi},
	Doi = {10.1038/335167a0},
	Issn = {0028-0836},
	Journal = {Nature},
	Month = {9},
	Number = {6186},
	Pages = {167--170},
	Publisher = {Nature Publishing Group},
	Title = {{Pattern of nucleotide substitution at major histocompatibility complex class I loci reveals overdominant selection}},
	Url = {http://www.nature.com/doifinder/10.1038/335167a0},
	Volume = {335},
	Year = {1988},
	Bdsk-Url-1 = {http://www.nature.com/doifinder/10.1038/335167a0},
	Bdsk-Url-2 = {https://doi.org/10.1038/335167a0}}

@article{Ina1996,
	Author = {Ina, Yasuo},
	Doi = {10.1007/BF02931754},
	Isbn = {0022-1333},
	Issn = {0022-1333},
	Journal = {Journal of Genetics},
	Keywords = {functional constraints, gene conversion, molecular evolution, natural selection, neutral theory of, nonsynonymous substitutions, synonymous substitutions},
	Language = {en},
	Month = {4},
	Number = {1},
	Pages = {91--115},
	Shorttitle = {Pattern of synonymous and nonsynonymous substituti},
	Title = {{Pattern of synonymous and nonsynonymous substitutions: An indicator of mechanisms of molecular evolution}},
	Url = {http://link.springer.com/10.1007/BF02931754},
	Volume = {75},
	Year = {1996},
	Bdsk-Url-1 = {http://link.springer.com/10.1007/BF02931754},
	Bdsk-Url-2 = {https://doi.org/10.1007/BF02931754}}

@article{Singh2007,
	Author = {Singh, Nadia D. and DuMont, Vanessa L. Bauer and Hubisz, Melissa J. and Nielsen, Rasmus and Aquadro, Charles F. and Bauer DuMont, Vanessa L. and Hubisz, Melissa J. and Nielsen, Rasmus and Aquadro, Charles F. and DuMont, Vanessa L. Bauer and Hubisz, Melissa J. and Nielsen, Rasmus and Aquadro, Charles F.},
	Doi = {10.1093/molbev/msm196},
	Isbn = {0737-4038 (Print){\textbackslash}r0737-4038 (Linking)},
	Issn = {0737-4038, 1537-1719},
	Journal = {Molecular Biology and Evolution},
	Keywords = {Codon bias, Mutational patterns, Synonymous site},
	Language = {en},
	Month = {12},
	Number = {12},
	Pages = {2687--2697},
	Pmid = {18000010},
	Title = {{Patterns of Mutation and Selection at Synonymous Sites in Drosophila}},
	Url = {http://mbe.oxfordjournals.org/content/24/12/2687 http://mbe.oxfordjournals.org/content/24/12/2687.full.pdf http://www.ncbi.nlm.nih.gov/pubmed/18000010},
	Volume = {24},
	Year = {2007},
	Bdsk-Url-1 = {http://mbe.oxfordjournals.org/content/24/12/2687%20http://mbe.oxfordjournals.org/content/24/12/2687.full.pdf%20http://www.ncbi.nlm.nih.gov/pubmed/18000010},
	Bdsk-Url-2 = {https://doi.org/10.1093/molbev/msm196}}

@article{Holder2003,
	Author = {Holder, Mark and Lewis, Paul O},
	Doi = {10.1038/nrg1044},
	Isbn = {1471-0056},
	Issn = {14710056},
	Journal = {Nature reviews. Genetics},
	Number = {4},
	Pages = {275--284},
	Pmid = {12671658},
	Title = {{Phylogeny estimation: traditional and Bayesian approaches.}},
	Volume = {4},
	Year = {2003},
	Bdsk-Url-1 = {https://doi.org/10.1038/nrg1044}}

@book{hartl1997principles,
	Author = {Hartl, Daniel L and Clark, Andrew G.},
	Booktitle = {American journal of human genetics},
	Doi = {10.1016/0378-1119(90)90076-4},
	Edition = {4th},
	Isbn = {10:0-87893-308-5},
	Issn = {03781119},
	Number = {1},
	Pages = {148},
	Pmid = {1321},
	Publisher = {Sinauer associates Sunderland},
	Title = {{Principles of population genetics}},
	Volume = {116},
	Year = {1997},
	Bdsk-Url-1 = {https://doi.org/10.1016/0378-1119(90)90076-4}}

@article{Moretti2014,
	Author = {Moretti, S{\'e}bastien and Laurenczy, Balazs and Gharib, Walid H. and Castella, Bris{\'e}{\"\i}s and Kuzniar, Arnold and Schabauer, Hannes and Studer, Romain a. and Valle, Mario and Salamin, Nicolas and Stockinger, Heinz and Robinson-Rechavi, Marc},
	Doi = {10.1093/nar/gkt1065},
	Issn = {03051048},
	Journal = {Nucleic Acids Research},
	Keywords = {Databases, Genetic, Genetic Variation, Genomics, Genomics: standards, Humans, Internet, Nucleic Acid, Quality Control, Selection, Sequence Alignment},
	Language = {en},
	Month = {1},
	Number = {Database issue},
	Pages = {917--21},
	Pmid = {24225318},
	Publisher = {Oxford University Press},
	Title = {{Selectome update: quality control and computational improvements to a database of positive selection.}},
	Url = {http://nar.oxfordjournals.org/content/42/D1/D917.full},
	Volume = {42},
	Year = {2014},
	Bdsk-Url-1 = {http://nar.oxfordjournals.org/content/42/D1/D917.full},
	Bdsk-Url-2 = {https://doi.org/10.1093/nar/gkt1065}}

@article{PondandMuse2005,
	Author = {Kosakovsky Pond, Sergei L. and Muse, Spencer V.},
	Doi = {10.1093/molbev/msi232},
	Journal = {Molecular Biology and Evolution},
	Keywords = {Amino Acid Substitution, Amino Acids, Amino Acids: genetics, Codon, Evolution, Genetic, Genetic Variation, Humans, Models, Molecular, Mutation, Open Reading Frames, Phylogeny, Selection},
	Language = {en},
	Month = {12},
	Number = {12},
	Pages = {2375--2385},
	Pmid = {16107593},
	Title = {{Site-to-site variation of synonymous substitution rates.}},
	Url = {http://mbe.oxfordjournals.org/content/22/12/2375.full http://mbe.oxfordjournals.org/content/22/12/2375.full http://mbe.oxfordjournals.org/content/22/12/2375.full http://mbe.oxfordjournals.org/content/22/12/2375.full http://mbe.oxfordjournals.org/content/22/12/2375.full},
	Volume = {22},
	Year = {2005},
	Bdsk-Url-1 = {http://mbe.oxfordjournals.org/content/22/12/2375.full%20http://mbe.oxfordjournals.org/content/22/12/2375.full%20http://mbe.oxfordjournals.org/content/22/12/2375.full%20http://mbe.oxfordjournals.org/content/22/12/2375.full%20http://mbe.oxfordjournals.org/content/22/12/2375.full},
	Bdsk-Url-2 = {https://doi.org/10.1093/molbev/msi232}}

@article{Ohta1973,
	Author = {Ohta, Tomoko},
	Doi = {10.1038/246096a0},
	Journal = {Nature},
	Language = {en},
	Month = {11},
	Number = {5428},
	Pages = {96--98},
	Title = {{Slightly Deleterious Mutant Substitutions in Evolution}},
	Url = {http://www.nature.com/nature/journal/v246/n5428/abs/246096a0.html http://www.nature.com/nature/journal/v246/n5428/pdf/246096a0.pdf},
	Volume = {246},
	Year = {1973},
	Bdsk-Url-1 = {http://www.nature.com/nature/journal/v246/n5428/abs/246096a0.html%20http://www.nature.com/nature/journal/v246/n5428/pdf/246096a0.pdf},
	Bdsk-Url-2 = {https://doi.org/10.1038/246096a0}}

@misc{Tavare1986,
	Author = {Tavar{\'{e}}, S},
	Booktitle = {American Mathematical Society: Lectures on Mathematics in the Life Sciences},
	Doi = {citeulike-article-id:4801403},
	Isbn = {0821811673},
	Issn = {00219150},
	Keywords = {gtr, methods, model, molecular{\_}evolution, phylogenetics},
	Pages = {57--86},
	Title = {{Some probabilistic and statistical problems in the analysis of DNA sequences}},
	Url = {citeulike-article-id:4801403%5Cnhttp://www.amazon.ca/exec/obidos/redirect?tag=citeulike09-20&amp%5Cnpath=ASIN/0821811673},
	Volume = {17},
	Year = {1986},
	Bdsk-Url-1 = {citeulike-article-id:4801403%5Cnhttp://www.amazon.ca/exec/obidos/redirect?tag=citeulike09-20&amp%5Cnpath=ASIN/0821811673},
	Bdsk-Url-2 = {citeulike-article-id:4801403}}

@article{Schoniger1990,
	Author = {Sch{\"{o}}niger, M. and Hofacker, G.L. and Borstnik, B.},
	Doi = {10.1016/S0022-5193(05)80031-1},
	Issn = {0022-5193},
	Journal = {Journal of Theoretical Biology},
	Month = {4},
	Number = {3},
	Pages = {287--306},
	Publisher = {Academic Press},
	Title = {{Stochastic traits of molecular evolution---Acceptance of point mutations in native actin genes}},
	Url = {https://www.sciencedirect.com/science/article/pii/S0022519305800311},
	Volume = {143},
	Year = {1990},
	Bdsk-Url-1 = {https://www.sciencedirect.com/science/article/pii/S0022519305800311},
	Bdsk-Url-2 = {https://doi.org/10.1016/S0022-5193(05)80031-1}}

@article{Lawrie2013,
	Arxivid = {1301.3325},
	Author = {Lawrie, David S. and Messer, Philipp W. and Hershberg, Ruth and Petrov, Dmitri A.},
	Doi = {10.1371/journal.pgen.1003527},
	Editor = {Plotkin, Joshua B.},
	Issn = {1553-7404},
	Journal = {PLoS Genetics},
	Month = {5},
	Number = {5},
	Pages = {e1003527},
	Pmid = {23737754},
	Title = {{Strong Purifying Selection at Synonymous Sites in D. melanogaster}},
	Url = {http://dx.plos.org/10.1371/journal.pgen.1003527},
	Volume = {9},
	Year = {2013},
	Bdsk-Url-1 = {http://dx.plos.org/10.1371/journal.pgen.1003527},
	Bdsk-Url-2 = {https://doi.org/10.1371/journal.pgen.1003527}}

@article{Zeng2010,
	Author = {Zeng, Kai and Charlesworth, Brian},
	Doi = {10.1007/s00239-009-9314-6},
	Issn = {1432-1432},
	Journal = {Journal of Molecular Evolution},
	Keywords = {Alleles, Animals, Codon, Codon usage, Codon: genetics, Demography, Drosophila melanogaster, Drosophila melanogaster: genetics, Evolution, GC content, Genetic, Introns, Introns: genetics, Models, Molecular, Mutation, Mutation: genetics, Mutational bias, Natural selection, Selection, X Chromosome, X Chromosome: genetics},
	Month = {1},
	Number = {1},
	Pages = {116--128},
	Pmid = {20041239},
	Title = {{Studying patterns of recent evolution at synonymous sites and intronic sites in Drosophila melanogaster.}},
	Url = {http://www.ncbi.nlm.nih.gov/pubmed/20041239},
	Volume = {70},
	Year = {2010},
	Bdsk-Url-1 = {http://www.ncbi.nlm.nih.gov/pubmed/20041239},
	Bdsk-Url-2 = {https://doi.org/10.1007/s00239-009-9314-6}}

@article{Yang1998,
	Author = {Yang, Ziheng and Nielsen, Rasmus},
	Doi = {10.1007/PL00006320},
	Isbn = {0022-2844},
	Issn = {00222844},
	Journal = {Journal of Molecular Evolution},
	Keywords = {Codon substitution, Likelihood, Mammalian genes, Neutral theory, Nonsynonymous rates, Synonymous rates, Transition/transversion rate bias},
	Month = {4},
	Number = {4},
	Pages = {409--418},
	Pmid = {9541535},
	Publisher = {Springer-Verlag},
	Title = {{Synonymous and nonsynonymous rate variation in nuclear genes of mammals}},
	Url = {http://link.springer.com/10.1007/PL00006320},
	Volume = {46},
	Year = {1998},
	Bdsk-Url-1 = {http://link.springer.com/10.1007/PL00006320},
	Bdsk-Url-2 = {https://doi.org/10.1007/PL00006320}}

@article{Plotkin2011,
	Arxivid = {NIHMS150003},
	Author = {Plotkin, Joshua B. and Kudla, Grzegorz},
	Doi = {10.1038/nrg2899},
	Isbn = {1471-0064 (Electronic){\textbackslash}r1471-0056 (Linking)},
	Issn = {1471-0056},
	Journal = {Nature Reviews Genetics},
	Language = {en},
	Month = {1},
	Number = {1},
	Pages = {32--42},
	Pmid = {21102527},
	Publisher = {Nature Publishing Group},
	Shorttitle = {Synonymous but not the same},
	Title = {{Synonymous but not the same: the causes and consequences of codon bias}},
	Url = {http://www.nature.com/nrg/journal/v12/n1/abs/nrg2899.html http://www.nature.com/nrg/journal/v12/n1/pdf/nrg2899.pdf http://dx.doi.org/10.1038/nrg2899},
	Volume = {12},
	Year = {2011},
	Bdsk-Url-1 = {http://www.nature.com/nrg/journal/v12/n1/abs/nrg2899.html%20http://www.nature.com/nrg/journal/v12/n1/pdf/nrg2899.pdf%20http://dx.doi.org/10.1038/nrg2899},
	Bdsk-Url-2 = {https://doi.org/10.1038/nrg2899}}

@article{Eyre-Walker1996,
	Author = {Eyre-Walker, A.},
	Issn = {0737-4038, 1537-1719},
	Journal = {Molecular Biology and Evolution},
	Language = {en},
	Month = {7},
	Number = {6},
	Pages = {864--872},
	Shorttitle = {Synonymous codon bias is related to gene length in},
	Title = {{Synonymous codon bias is related to gene length in Escherichia coli: selection for translational accuracy?}},
	Url = {http://mbe.oxfordjournals.org/content/13/6/864 http://mbe.oxfordjournals.org/content/13/6/864.full.pdf http://mbe.oxfordjournals.org/content/13/6/864.short http://www.ncbi.nlm.nih.gov/pubmed/8754221},
	Volume = {13},
	Year = {1996},
	Bdsk-Url-1 = {http://mbe.oxfordjournals.org/content/13/6/864%20http://mbe.oxfordjournals.org/content/13/6/864.full.pdf%20http://mbe.oxfordjournals.org/content/13/6/864.short%20http://www.ncbi.nlm.nih.gov/pubmed/8754221}}

@article{Supek2014,
	Author = {Supek, Fran and Mi{\~{n}}ana, Bel{\'e}n and Valc{\'{a}}rcel, Juan and Gabald{\'{o}}n, Toni and Lehner, Ben},
	Doi = {10.1016/j.cell.2014.01.051},
	Isbn = {0092-8674},
	Issn = {00928674},
	Journal = {Cell},
	Month = {3},
	Number = {6},
	Pages = {1324--1335},
	Pmid = {24630730},
	Title = {{Synonymous Mutations Frequently Act as Driver Mutations in Human Cancers}},
	Url = {http://linkinghub.elsevier.com/retrieve/pii/S0092867414001457},
	Volume = {156},
	Year = {2014},
	Bdsk-Url-1 = {http://linkinghub.elsevier.com/retrieve/pii/S0092867414001457},
	Bdsk-Url-2 = {https://doi.org/10.1016/j.cell.2014.01.051}}

@article{Duan2003,
	Author = {Duan, Jubao and Wainwright, Mark S. and Comeron, Josep M. and Saitou, Naruya and Sanders, Alan R. and Gelernter, Joel and Gejman, Pablo V.},
	Doi = {10.1093/hmg/ddg055},
	Issn = {14602083},
	Journal = {Human Molecular Genetics},
	Language = {en},
	Month = {2},
	Number = {3},
	Pages = {205--216},
	Title = {{Synonymous mutations in the human dopamine receptor D2 (DRD2) affect mRNA stability and synthesis of the receptor}},
	Url = {http://hmg.oxfordjournals.org/content/12/3/205 http://hmg.oxfordjournals.org/content/12/3/205.full.pdf http://hmg.oxfordjournals.org/content/12/3/205.long http://www.ncbi.nlm.nih.gov/pubmed/12554675},
	Volume = {12},
	Year = {2003},
	Bdsk-Url-1 = {http://hmg.oxfordjournals.org/content/12/3/205%20http://hmg.oxfordjournals.org/content/12/3/205.full.pdf%20http://hmg.oxfordjournals.org/content/12/3/205.long%20http://www.ncbi.nlm.nih.gov/pubmed/12554675},
	Bdsk-Url-2 = {https://doi.org/10.1093/hmg/ddg055}}

@article{Felsenstein2001,
	Author = {Felsenstein, Joseph},
	Doi = {10.1007/s002390010234},
	Isbn = {0022-2844},
	Issn = {00222844},
	Journal = {Journal of Molecular Evolution},
	Keywords = {Distance, Evolutionary rate, Invariants, Maximum likelihood, Parsimony, Phylogeny},
	Number = {4-5},
	Pages = {447--455},
	Pmid = {11675604},
	Title = {{Taking variation of evolutionary rates between sites into account in inferring phylogenies}},
	Url = {https://link.springer.com/content/pdf/10.1007/s002390010234.pdf},
	Volume = {53},
	Year = {2001},
	Bdsk-Url-1 = {https://link.springer.com/content/pdf/10.1007/s002390010234.pdf},
	Bdsk-Url-2 = {https://doi.org/10.1007/s002390010234}}

@article{Muse1992,
	Author = {Muse, S. V. and Weir, B. S.},
	Isbn = {0016-6731},
	Issn = {00166731},
	Journal = {Genetics},
	Number = {1},
	Pages = {269--276},
	Pmid = {1398060},
	Title = {{Testing for equality of evolutionary rates}},
	Volume = {132},
	Year = {1992}}

@article{Fletcher2010,
	Author = {Fletcher, W. and Yang, Z.},
	Doi = {10.1093/molbev/msq115},
	Issn = {0737-4038},
	Journal = {Molecular Biology and Evolution},
	Month = {10},
	Number = {10},
	Pages = {2257--2267},
	Publisher = {Oxford University Press},
	Title = {{The Effect of Insertions, Deletions, and Alignment Errors on the Branch-Site Test of Positive Selection}},
	Url = {https://academic.oup.com/mbe/article-lookup/doi/10.1093/molbev/msq115},
	Volume = {27},
	Year = {2010},
	Bdsk-Url-1 = {https://academic.oup.com/mbe/article-lookup/doi/10.1093/molbev/msq115},
	Bdsk-Url-2 = {https://doi.org/10.1093/molbev/msq115}}

@misc{Liberles2012,
	Author = {Liberles, David A. and Teichmann, Sarah A. and Bahar, Ivet and Bastolla, Ugo and Bloom, Jesse and Bornberg-Bauer, Erich and Colwell, Lucy J. and De Koning, A. P Jason and Dokholyan, Nikolay V. and Echave, Julian and Elofsson, Arne and Gerloff, Dietlind L. and Goldstein, Richard A. and Grahnen, Johan A. and Holder, Mark T. and Lakner, Clemens and Lartillot, Nicholas and Lovell, Simon C. and Naylor, Gavin and Perica, Tina and Pollock, David D. and Pupko, Tal and Regan, Lynne and Roger, Andrew and Rubinstein, Nimrod and Shakhnovich, Eugene and Sj{\o}lander, Kimmen and Sunyaev, Shamil and Teufel, Ashley I. and Thorne, Jeffrey L. and Thornton, Joseph W. and Weinreich, Daniel M. and Whelan, Simon},
	Booktitle = {Protein Science},
	Doi = {10.1002/pro.2071},
	Isbn = {0961-8368},
	Issn = {09618368},
	Keywords = {Ancestral sequence reconstruction, Domain evolution, Evolutionary modeling, Gene duplication, Protein dynamics, Protein expression, Protein thermodynamics, Sequence-structure-function relationships},
	Month = {6},
	Number = {6},
	Pages = {769--785},
	Pmid = {22528593},
	Publisher = {Wiley Subscription Services, Inc., A Wiley Company},
	Title = {{The interface of protein structure, protein biophysics, and molecular evolution}},
	Url = {http://doi.wiley.com/10.1002/pro.2071},
	Volume = {21},
	Year = {2012},
	Bdsk-Url-1 = {http://doi.wiley.com/10.1002/pro.2071},
	Bdsk-Url-2 = {https://doi.org/10.1002/pro.2071}}

@book{Kimura1984,
	Author = {Kimura, Motoo},
	Isbn = {9780521317931},
	Language = {en},
	Pages = {388},
	Publisher = {Cambridge University Press},
	Title = {{The Neutral Theory of Molecular Evolution}},
	Url = {https://books.google.com/books?id=olIoSumPevYC},
	Year = {1984},
	Bdsk-Url-1 = {https://books.google.com/books?id=olIoSumPevYC}}

@article{Li2009,
	Author = {Li, Yu-Dong and Xie, Zhong-Yu and Du, Yi-Ling and Zhou, Zhan and Mao, Xu-Ming and Lv, Long-Xian and Li, Yong-Quan},
	Doi = {10.1016/j.gene.2009.01.015},
	Isbn = {1879-0038 (Electronic) 0378-1119 (Linking)},
	Issn = {03781119},
	Journal = {Gene},
	Keywords = {Codon usage bias, Selection pressure, Signal peptide, Substitution rate},
	Month = {5},
	Number = {1-2},
	Pages = {8--11},
	Pmid = {19393172},
	Title = {{The rapid evolution of signal peptides is mainly caused by relaxed selection on non-synonymous and synonymous sites}},
	Url = {http://linkinghub.elsevier.com/retrieve/pii/S0378111909000560},
	Volume = {436},
	Year = {2009},
	Bdsk-Url-1 = {http://linkinghub.elsevier.com/retrieve/pii/S0378111909000560},
	Bdsk-Url-2 = {https://doi.org/10.1016/j.gene.2009.01.015}}

@article{Jones1992,
	Author = {Jones, David T. and Taylor, William R. and Thornton, Janet M.},
	Doi = {10.1093/bioinformatics/8.3.275},
	Issn = {1367-4803},
	Journal = {Bioinformatics},
	Month = {6},
	Number = {3},
	Pages = {275--282},
	Publisher = {Oxford University Press},
	Title = {{The rapid generation of mutation data matrices from protein sequences}},
	Url = {https://academic.oup.com/bioinformatics/article-lookup/doi/10.1093/bioinformatics/8.3.275},
	Volume = {8},
	Year = {1992},
	Bdsk-Url-1 = {https://academic.oup.com/bioinformatics/article-lookup/doi/10.1093/bioinformatics/8.3.275},
	Bdsk-Url-2 = {https://doi.org/10.1093/bioinformatics/8.3.275}}

@article{Spielman2015,
	Author = {Spielman, Stephanie J. and Wilke, Claus O.},
	Doi = {10.1093/molbev/msv003},
	Issn = {0737-4038, 1537-1719},
	Journal = {Molecular Biology and Evolution},
	Keywords = {dn, ds, evolution, markov models of sequence, mutation-selection models, protein, scaled selection coefficients},
	Language = {en},
	Month = {4},
	Number = {4},
	Pages = {1097--1108},
	Title = {{The Relationship between dN/dS and Scaled Selection Coefficients}},
	Url = {http://mbe.oxfordjournals.org/content/32/4/1097 http://mbe.oxfordjournals.org/content/32/4/1097.full.pdf http://www.ncbi.nlm.nih.gov/pubmed/25576365 http://mbe.oxfordjournals.org/cgi/doi/10.1093/molbev/msv003},
	Volume = {32},
	Year = {2015},
	Bdsk-Url-1 = {http://mbe.oxfordjournals.org/content/32/4/1097%20http://mbe.oxfordjournals.org/content/32/4/1097.full.pdf%20http://www.ncbi.nlm.nih.gov/pubmed/25576365%20http://mbe.oxfordjournals.org/cgi/doi/10.1093/molbev/msv003},
	Bdsk-Url-2 = {https://doi.org/10.1093/molbev/msv003}}

@article{Eyre-Walker2014,
	Author = {Eyre-Walker, Ying Chen and Eyre-Walker, Adam},
	Doi = {10.1371/journal.pone.0090166},
	Editor = {Jordan, I. King},
	Issn = {1932-6203},
	Journal = {PLoS ONE},
	Keywords = {Gene prediction, Genome-Wide Association Study, Introns, genetic loci, genetics of disease, human genomics, mammalian genomics, mutation},
	Month = {2},
	Number = {2},
	Pages = {e90166},
	Pmid = {24587257},
	Title = {{The Role of Mutation Rate Variation and Genetic Diversity in the Architecture of Human Disease}},
	Url = {http://dx.plos.org/10.1371/journal.pone.0090166},
	Volume = {9},
	Year = {2014},
	Bdsk-Url-1 = {http://dx.plos.org/10.1371/journal.pone.0090166},
	Bdsk-Url-2 = {https://doi.org/10.1371/journal.pone.0090166}}

@article{Brandis2016,
	Author = {Brandis, Gerrit and Hughes, Diarmaid},
	Doi = {10.1371/journal.pgen.1005926},
	Editor = {Ibba, Michael},
	Isbn = {1553-7404},
	Issn = {15537404},
	Journal = {PLoS Genetics},
	Month = {3},
	Number = {3},
	Pages = {e1005926},
	Pmid = {26963725},
	Publisher = {Public Library of Science},
	Title = {{The Selective Advantage of Synonymous Codon Usage Bias in Salmonella}},
	Url = {http://dx.plos.org/10.1371/journal.pgen.1005926},
	Volume = {12},
	Year = {2016},
	Bdsk-Url-1 = {http://dx.plos.org/10.1371/journal.pgen.1005926},
	Bdsk-Url-2 = {https://doi.org/10.1371/journal.pgen.1005926}}

@article{Mayrose2007,
	Author = {Mayrose, I. and Doron-Faigenboim, A. and Bacharach, E. and Pupko, T.},
	Doi = {10.1093/bioinformatics/btm176},
	Issn = {1367-4803},
	Journal = {Bioinformatics},
	Month = {7},
	Number = {13},
	Pages = {i319-i327},
	Publisher = {Oxford University Press},
	Title = {{Towards realistic codon models: among site variability and dependency of synonymous and non-synonymous rates}},
	Url = {http://bioinformatics.oxfordjournals.org/cgi/doi/10.1093/bioinformatics/btm176 https://academic.oup.com/bioinformatics/article-lookup/doi/10.1093/bioinformatics/btm176},
	Volume = {23},
	Year = {2007},
	Bdsk-Url-1 = {http://bioinformatics.oxfordjournals.org/cgi/doi/10.1093/bioinformatics/btm176%20https://academic.oup.com/bioinformatics/article-lookup/doi/10.1093/bioinformatics/btm176},
	Bdsk-Url-2 = {https://doi.org/10.1093/bioinformatics/btm176}}

@article{Dimitrieva2014,
	Author = {Dimitrieva, Slavica and Anisimova, Maria},
	Doi = {10.1371/journal.pone.0095034},
	Editor = {Tuller, Tamir},
	Issn = {1932-6203},
	Journal = {PLoS ONE},
	Keywords = {Cell Metabolism, Gene Expression, Metabolic Disorders, Protein Domains, Transfer RNA, Xenobiotic metabolism, metabolic pathways, metabolic processes},
	Month = {6},
	Number = {6},
	Pages = {e95034},
	Pmid = {24896293},
	Title = {{Unraveling Patterns of Site-to-Site Synonymous Rates Variation and Associated Gene Properties of Protein Domains and Families}},
	Url = {http://dx.plos.org/10.1371/journal.pone.0095034},
	Volume = {9},
	Year = {2014},
	Bdsk-Url-1 = {http://dx.plos.org/10.1371/journal.pone.0095034},
	Bdsk-Url-2 = {https://doi.org/10.1371/journal.pone.0095034}}

@incollection{Thomas2015AMetagenomics,
	Author = {Thomas, Torsten and Gilbert, Jack and Meyer, Folker},
	Booktitle = {Encyclopedia of Metagenomics},
	Doi = {10.1007/978-1-4899-7478-5{\_}728},
	Pages = {1--9},
	Publisher = {Springer US},
	Title = {{A 123 of Metagenomics}},
	Url = {http://link.springer.com/10.1007/978-1-4899-7478-5_728},
	Year = {2015},
	Bdsk-Url-1 = {http://link.springer.com/10.1007/978-1-4899-7478-5_728},
	Bdsk-Url-2 = {https://doi.org/10.1007/978-1-4899-7478-5%7B%5C_%7D728}}

@article{Endicott2008ARates,
	Author = {Endicott, Phillip and Ho, Simon Y W},
	Doi = {10.1016/j.ajhg.2008.01.019},
	Isbn = {0002-9297},
	Issn = {00029297},
	Journal = {American Journal of Human Genetics},
	Number = {4},
	Pages = {895--902},
	Pmid = {18371929},
	Title = {{A Bayesian Evaluation of Human Mitochondrial Substitution Rates}},
	Url = {https://www.cell.com/ajhg/pdf/S0002-9297(08)00205-X.pdf},
	Volume = {82},
	Year = {2008},
	Bdsk-Url-1 = {https://www.cell.com/ajhg/pdf/S0002-9297(08)00205-X.pdf},
	Bdsk-Url-2 = {https://doi.org/10.1016/j.ajhg.2008.01.019}}

@article{Jeffares2015AGenome.,
	Author = {Jeffares, Daniel C and Tomiczek, Bart{\l}omiej and Sojo, Victor and dos Reis, Mario},
	Doi = {10.1007/978-1-4939-1438-8{\_}4},
	Issn = {1940-6029},
	Journal = {Methods in molecular biology (Clifton, N.J.)},
	Month = {1},
	Pages = {65--90},
	Pmid = {25388108},
	Title = {{A beginners guide to estimating the non-synonymous to synonymous rate ratio of all protein-coding genes in a genome.}},
	Url = {http://www.ncbi.nlm.nih.gov/pubmed/25388108},
	Volume = {1201},
	Year = {2015},
	Bdsk-Url-1 = {http://www.ncbi.nlm.nih.gov/pubmed/25388108},
	Bdsk-Url-2 = {https://doi.org/10.1007/978-1-4939-1438-8%7B%5C_%7D4}}

@article{Forsberg2003AVirus,
	Author = {Forsberg, R. and Christiansen, Freddy Bugge},
	Doi = {10.1093/molbev/msg149},
	Issn = {0737-4038},
	Journal = {Molecular Biology and Evolution},
	Month = {4},
	Number = {8},
	Pages = {1252--1259},
	Publisher = {Oxford University Press},
	Title = {{A Codon-Based Model of Host-Specific Selection in Parasites, with an Application to the Influenza A Virus}},
	Url = {https://academic.oup.com/mbe/article-lookup/doi/10.1093/molbev/msg149},
	Volume = {20},
	Year = {2003},
	Bdsk-Url-1 = {https://academic.oup.com/mbe/article-lookup/doi/10.1093/molbev/msg149},
	Bdsk-Url-2 = {https://doi.org/10.1093/molbev/msg149}}

@article{Pedersen2001AFrames,
	Author = {Pedersen, Anne-Mette Krabbe and Jensen, Jens Ledet},
	Doi = {10.1093/oxfordjournals.molbev.a003859},
	Journal = {Molecular Biology and Evolution},
	Month = {5},
	Number = {5},
	Pages = {763--776},
	Publisher = {Oxford University Press},
	Title = {{A Dependent-Rates Model and an MCMC-Based Methodology for the Maximum-Likelihood Analysis of Sequences with Overlapping Reading Frames}},
	Url = {https://academic.oup.com/mbe/article-lookup/doi/10.1093/oxfordjournals.molbev.a003859},
	Volume = {18},
	Year = {2001},
	Bdsk-Url-1 = {https://academic.oup.com/mbe/article-lookup/doi/10.1093/oxfordjournals.molbev.a003859},
	Bdsk-Url-2 = {https://doi.org/10.1093/oxfordjournals.molbev.a003859}}

@article{Ogura2015AScoliosis.,
	Author = {Ogura, Yoji and Kou, Ikuyo and Miura, Shigenori and Takahashi, Atsushi and Xu, Leilei and Takeda, Kazuki and Takahashi, Yohei and Kono, Katsuki and Kawakami, Noriaki and Uno, Koki and Ito, Manabu and Minami, Shohei and Yonezawa, Ikuho and Yanagida, Haruhisa and Taneichi, Hiroshi and Zhu, Zezhang and Tsuji, Taichi and Suzuki, Teppei and Sudo, Hideki and Kotani, Toshiaki and Watanabe, Kota and Hosogane, Naobumi and Okada, Eijiro and Iida, Aritoshi and Nakajima, Masahiro and Sudo, Akihiro and Chiba, Kazuhiro and Hiraki, Yuji and Toyama, Yoshiaki and Qiu, Yong and Shukunami, Chisa and Kamatani, Yoichiro and Kubo, Michiaki and Matsumoto, Morio and Ikegawa, Shiro},
	Doi = {10.1016/j.ajhg.2015.06.012},
	Journal = {American journal of human genetics},
	Month = {8},
	Number = {2},
	Pages = {337--42},
	Pmid = {26211971},
	Publisher = {Elsevier},
	Title = {{A Functional SNP in BNC2 Is Associated with Adolescent Idiopathic Scoliosis.}},
	Url = {http://www.ncbi.nlm.nih.gov/pubmed/26211971},
	Volume = {97},
	Year = {2015},
	Bdsk-Url-1 = {http://www.ncbi.nlm.nih.gov/pubmed/26211971},
	Bdsk-Url-2 = {https://doi.org/10.1016/j.ajhg.2015.06.012}}

@article{Pond2005APressure,
	Author = {Pond, Sergei L. Kosakovsky and Frost, Simon D. W.},
	Doi = {10.1093/molbev/msi031},
	Issn = {1537-1719},
	Journal = {Molecular Biology and Evolution},
	Month = {3},
	Number = {3},
	Pages = {478--485},
	Publisher = {Oxford University Press},
	Title = {{A Genetic Algorithm Approach to Detecting Lineage-Specific Variation in Selection Pressure}},
	Url = {https://academic.oup.com/mbe/article-lookup/doi/10.1093/molbev/msi031},
	Volume = {22},
	Year = {2005},
	Bdsk-Url-1 = {https://academic.oup.com/mbe/article-lookup/doi/10.1093/molbev/msi031},
	Bdsk-Url-2 = {https://doi.org/10.1093/molbev/msi031}}

@article{Auton2015AVariation,
	Author = {Auton, Adam and Abecasis, Gon{\c c}alo R. and Altshuler, David M. and Durbin, Richard M. and Abecasis, Gon{\c c}alo R. and Bentley, David R. and Chakravarti, Aravinda and Clark, Andrew G. and Donnelly, Peter and Eichler, Evan E. and Flicek, Paul and Gabriel, Stacey B. and Gibbs, Richard A. and Green, Eric D. and Hurles, Matthew E. and Knoppers, Bartha M. and Korbel, Jan O. and Lander, Eric S. and Lee, Charles and Lehrach, Hans and Mardis, Elaine R. and Marth, Gabor T. and McVean, Gil A. and Nickerson, Deborah A. and Schmidt, Jeanette P. and Sherry, Stephen T. and Wang, Jun and Wilson, Richard K. and Gibbs, Richard A. and Boerwinkle, Eric and Doddapaneni, Harsha and Han, Yi and Korchina, Viktoriya and Kovar, Christie and Lee, Sandra and Muzny, Donna and Reid, Jeffrey G. and Zhu, Yiming and Wang, Jun and Chang, Yuqi and Feng, Qiang and Fang, Xiaodong and Guo, Xiaosen and Jian, Min and Jiang, Hui and Jin, Xin and Lan, Tianming and Li, Guoqing and Li, Jingxiang and Li, Yun Yingrui and Liu, Shengmao and Liu, Xiaoming and Lu, Yao and Ma, Xuedi and Tang, Meifang and Wang, Bo and Wang, Guangbiao and Wu, Honglong and Wu, Renhua and Xu, Xun and Yin, Ye and Zhang, Dandan and Zhang, Wenwei and Zhao, Jiao and Zhao, Meiru and Zheng, Xiaole and Lander, Eric S. and Altshuler, David M. and Gabriel, Stacey B. and Gupta, Namrata and Gharani, Neda and Toji, Lorraine H. and Gerry, Norman P. and Resch, Alissa M. and Flicek, Paul and Barker, Jonathan and Clarke, Laura and Gil, Laurent and Hunt, Sarah E. and Kelman, Gavin and Kulesha, Eugene and Leinonen, Rasko and McLaren, William M. and Radhakrishnan, Rajesh and Roa, Asier and Smirnov, Dmitriy and Smith, Richard E. and Streeter, Ian and Thormann, Anja and Toneva, Iliana and Vaughan, Brendan and Zheng-Bradley, Xiangqun and Bentley, David R. and Grocock, Russell and Humphray, Sean and James, Terena and Kingsbury, Zoya and Lehrach, Hans and Sudbrak, Ralf and Albrecht, Marcus W. and Amstislavskiy, Vyacheslav S. and Borodina, Tatiana A. and Lienhard, Matthias and Mertes, Florian and Sultan, Marc and Timmermann, Bernd and Yaspo, Marie-Laure and Mardis, Elaine R. and Wilson, Richard K. and Fulton, Lucinda and Fulton, Robert and Sherry, Stephen T. and Ananiev, Victor and Belaia, Zinaida and Beloslyudtsev, Dimitriy and Bouk, Nathan and Chen, Chao and Church, Deanna and Cohen, Robert and Cook, Charles and Garner, John and Hefferon, Timothy and Kimelman, Mikhail and Liu, Chunlei and Lopez, John and Meric, Peter and O'Sullivan, Chris and Ostapchuk, Yuri and Phan, Lon and Ponomarov, Sergiy and Schneider, Valerie and Shekhtman, Eugene and Sirotkin, Karl and Slotta, Douglas and Zhang, Hua and McVean, Gil A. and Durbin, Richard M. and Balasubramaniam, Senduran and Burton, John and Danecek, Petr and Keane, Thomas M. and Kolb-Kokocinski, Anja and McCarthy, Shane and Stalker, James and Quail, Michael and Schmidt, Jeanette P. and Davies, Christopher J. and Gollub, Jeremy and Webster, Teresa and Wong, Brant and Zhan, Yiping and Auton, Adam and Campbell, Christopher L. and Kong, Yu and Marcketta, Anthony and Gibbs, Richard A. and Yu, Fuli and Antunes, Lilian and Bainbridge, Matthew and Muzny, Donna and Sabo, Aniko and Huang, Zhuoyi and Wang, Jun and Coin, Lachlan J. M. and Fang, Lin and Guo, Xiaosen and Jin, Xin and Li, Guoqing and Li, Qibin and Li, Yun Yingrui and Li, Zhenyu and Lin, Haoxiang and Liu, Binghang and Luo, Ruibang and Shao, Haojing and Xie, Yinlong and Ye, Chen and Yu, Chang and Zhang, Fan and Zheng, Hancheng and Zhu, Hongmei and Alkan, Can and Dal, Elif and Kahveci, Fatma and Marth, Gabor T. and Garrison, Erik P. and Kural, Deniz and Lee, Wan-Ping and Fung Leong, Wen and Stromberg, Michael and Ward, Alistair N. and Wu, Jiantao and Zhang, Mengyao and Daly, Mark J. and DePristo, Mark A. and Handsaker, Robert E. and Altshuler, David M. and Banks, Eric and Bhatia, Gaurav and del Angel, Guillermo and Gabriel, Stacey B. and Genovese, Giulio and Gupta, Namrata and Li, Heng and Kashin, Seva and Lander, Eric S. and McCarroll, Steven A. and Nemesh, James C. and Poplin, Ryan E. and Yoon, Seungtai C. and Lihm, Jayon and Makarov, Vladimir and Clark, Andrew G. and Gottipati, Srikanth and Keinan, Alon and Rodriguez-Flores, Juan L. and Korbel, Jan O. and Rausch, Tobias and Fritz, Markus H. and St{\"{u}}tz, Adrian M. and Flicek, Paul and Beal, Kathryn and Clarke, Laura and Datta, Avik and Herrero, Javier and McLaren, William M. and Ritchie, Graham R. S. and Smith, Richard E. and Zerbino, Daniel and Zheng-Bradley, Xiangqun and Sabeti, Pardis C. and Shlyakhter, Ilya and Schaffner, Stephen F. and Vitti, Joseph and Cooper, David N. and Ball, Edward V. and Stenson, Peter D. and Bentley, David R. and Barnes, Bret and Bauer, Markus and Keira Cheetham, R. and Cox, Anthony and Eberle, Michael and Humphray, Sean and Kahn, Scott and Murray, Lisa and Peden, John and Shaw, Richard and Kenny, Eimear E. and Batzer, Mark A. and Konkel, Miriam K. and Walker, Jerilyn A. and MacArthur, Daniel G. and Lek, Monkol and Sudbrak, Ralf and Amstislavskiy, Vyacheslav S. and Herwig, Ralf and Mardis, Elaine R. and Ding, Li and Koboldt, Daniel C. and Larson, David and Ye, Kenny Kai and Gravel, Simon and Swaroop, Anand and Chew, Emily and Lappalainen, Tuuli and Erlich, Yaniv and Gymrek, Melissa and Frederick Willems, Thomas and Simpson, Jared T. and Shriver, Mark D. and Rosenfeld, Jeffrey A. and Bustamante, Carlos D. and Montgomery, Stephen B. and De La Vega, Francisco M. and Byrnes, Jake K. and Carroll, Andrew W. and DeGorter, Marianne K. and Lacroute, Phil and Maples, Brian K. and Martin, Alicia R. and Moreno-Estrada, Andres and Shringarpure, Suyash S. and Zakharia, Fouad and Halperin, Eran and Baran, Yael and Lee, Charles and Cerveira, Eliza and Hwang, Jaeho and Malhotra, Ankit and Plewczynski, Dariusz and Radew, Kamen and Romanovitch, Mallory and Zhang, Chengsheng and Hyland, Fiona C. L. and Craig, David W. and Christoforides, Alexis and Homer, Nils and Izatt, Tyler and Kurdoglu, Ahmet A. and Sinari, Shripad A. and Squire, Kevin and Sherry, Stephen T. and Xiao, Chunlin and Sebat, Jonathan and Antaki, Danny and Gujral, Madhusudan and Noor, Amina and Ye, Kenny Kai and Burchard, Esteban G. and Hernandez, Ryan D. and Gignoux, Christopher R. and Haussler, David and Katzman, Sol J. and James Kent, W. and Howie, Bryan and Ruiz-Linares, Andres and Dermitzakis, Emmanouil T. and Devine, Scott E. and Abecasis, Gon{\c c}alo R. and Min Kang, Hyun and Kidd, Jeffrey M. and Blackwell, Tom and Caron, Sean and Chen, Wei and Emery, Sarah and Fritsche, Lars and Fuchsberger, Christian and Jun, Goo and Li, Bingshan and Lyons, Robert and Scheller, Chris and Sidore, Carlo and Song, Shiya and Sliwerska, Elzbieta and Taliun, Daniel and Tan, Adrian and Welch, Ryan and Kate Wing, Mary and Zhan, Xiaowei and Awadalla, Philip and Hodgkinson, Alan and Li, Yun Yingrui and Shi, Xinghua and Quitadamo, Andrew and Lunter, Gerton and McVean, Gil A. and Marchini, Jonathan L. and Myers, Simon and Churchhouse, Claire and Delaneau, Olivier and Gupta-Hinch, Anjali and Kretzschmar, Warren and Iqbal, Zamin and Mathieson, Iain and Menelaou, Androniki and Rimmer, Andy and Xifara, Dionysia K. and Oleksyk, Taras K. and Fu, Yunxin Yao and Liu, Xiaoming and Xiong, Momiao and Jorde, Lynn and Witherspoon, David and Xing, Jinchuan and Eichler, Evan E. and Browning, Brian L. and Browning, Sharon R. and Hormozdiari, Fereydoun and Sudmant, Peter H. and Khurana, Ekta and Durbin, Richard M. and Hurles, Matthew E. and Tyler-Smith, Chris and Albers, Cornelis A. and Ayub, Qasim and Balasubramaniam, Senduran and Chen, Yuan and Colonna, Vincenza and Danecek, Petr and Jostins, Luke and Keane, Thomas M. and McCarthy, Shane and Walter, Klaudia and Xue, Yali and Gerstein, Mark B. and Abyzov, Alexej and Balasubramanian, Suganthi and Chen, Jieming and Clarke, Declan and Fu, Yunxin Yao and Harmanci, Arif O. and Jin, Mike and Lee, Donghoon and Liu, Jeremy and Jasmine Mu, Xinmeng and Zhang, Jing and Zhang, Yan Yujun and Li, Yun Yingrui and Luo, Ruibang and Zhu, Hongmei and Alkan, Can and Dal, Elif and Kahveci, Fatma and Marth, Gabor T. and Garrison, Erik P. and Kural, Deniz and Lee, Wan-Ping and Ward, Alistair N. and Wu, Jiantao and Zhang, Mengyao and McCarroll, Steven A. and Handsaker, Robert E. and Altshuler, David M. and Banks, Eric and del Angel, Guillermo and Genovese, Giulio and Hartl, Chris and Li, Heng and Kashin, Seva and Nemesh, James C. and Shakir, Khalid and Yoon, Seungtai C. and Lihm, Jayon and Makarov, Vladimir and Degenhardt, Jeremiah and Korbel, Jan O. and Fritz, Markus H. and Meiers, Sascha and Raeder, Benjamin and Rausch, Tobias and St{\"{u}}tz, Adrian M. and Flicek, Paul and Paolo Casale, Francesco and Clarke, Laura and Smith, Richard E. and Stegle, Oliver and Zheng-Bradley, Xiangqun and Bentley, David R. and Barnes, Bret and Keira Cheetham, R. and Eberle, Michael and Humphray, Sean and Kahn, Scott and Murray, Lisa and Shaw, Richard and Lameijer, Eric-Wubbo and Batzer, Mark A. and Konkel, Miriam K. and Walker, Jerilyn A. and Ding, Li and Hall, Ira and Ye, Kenny Kai and Lacroute, Phil and Lee, Charles and Cerveira, Eliza and Malhotra, Ankit and Hwang, Jaeho and Plewczynski, Dariusz and Radew, Kamen and Romanovitch, Mallory and Zhang, Chengsheng and Craig, David W. and Homer, Nils and Church, Deanna and Xiao, Chunlin and Sebat, Jonathan and Antaki, Danny and Bafna, Vineet and Michaelson, Jacob and Ye, Kenny Kai and Devine, Scott E. and Gardner, Eugene J. and Abecasis, Gon{\c c}alo R. and Kidd, Jeffrey M. and Mills, Ryan E. and Dayama, Gargi and Emery, Sarah and Jun, Goo and Shi, Xinghua and Quitadamo, Andrew and Lunter, Gerton and McVean, Gil A. and Chen, Ken and Fan, Xian and Chong, Zechen and Chen, Tenghui and Witherspoon, David and Xing, Jinchuan and Eichler, Evan E. and Chaisson, Mark J. and Hormozdiari, Fereydoun and Huddleston, John and Malig, Maika and Nelson, Bradley J. and Sudmant, Peter H. and Parrish, Nicholas F. and Khurana, Ekta and Hurles, Matthew E. and Blackburne, Ben and Lindsay, Sarah J. and Ning, Zemin and Walter, Klaudia and Zhang, Yan Yujun and Gerstein, Mark B. and Abyzov, Alexej and Chen, Jieming and Clarke, Declan and Lam, Hugo and Jasmine Mu, Xinmeng and Sisu, Cristina and Zhang, Jing and Zhang, Yan Yujun and Gibbs, Richard A. and Yu, Fuli and Bainbridge, Matthew and Challis, Danny and Evani, Uday S. and Kovar, Christie and Lu, James and Muzny, Donna and Nagaswamy, Uma and Reid, Jeffrey G. and Sabo, Aniko and Yu, Jin and Guo, Xiaosen and Li, Wangshen and Li, Yun Yingrui and Wu, Renhua and Marth, Gabor T. and Garrison, Erik P. and Fung Leong, Wen and Ward, Alistair N. and del Angel, Guillermo and DePristo, Mark A. and Gabriel, Stacey B. and Gupta, Namrata and Hartl, Chris and Poplin, Ryan E. and Clark, Andrew G. and Rodriguez-Flores, Juan L. and Flicek, Paul and Clarke, Laura and Smith, Richard E. and Zheng-Bradley, Xiangqun and MacArthur, Daniel G. and Mardis, Elaine R. and Fulton, Robert and Koboldt, Daniel C. and Gravel, Simon and Bustamante, Carlos D. and Craig, David W. and Christoforides, Alexis and Homer, Nils and Izatt, Tyler and Sherry, Stephen T. and Xiao, Chunlin and Dermitzakis, Emmanouil T. and Abecasis, Gon{\c c}alo R. and Min Kang, Hyun and McVean, Gil A. and Gerstein, Mark B. and Balasubramanian, Suganthi and Habegger, Lukas and Yu, Haiyuan and Flicek, Paul and Clarke, Laura and Cunningham, Fiona and Dunham, Ian and Zerbino, Daniel and Zheng-Bradley, Xiangqun and Lage, Kasper and Berg Jespersen, Jakob and Horn, Heiko and Montgomery, Stephen B. and DeGorter, Marianne K. and Khurana, Ekta and Tyler-Smith, Chris and Chen, Yuan and Colonna, Vincenza and Xue, Yali and Gerstein, Mark B. and Balasubramanian, Suganthi and Fu, Yunxin Yao and Kim, Donghoon and Auton, Adam and Marcketta, Anthony and Desalle, Rob and Narechania, Apurva and Wilson Sayres, Melissa A. and Garrison, Erik P. and Handsaker, Robert E. and Kashin, Seva and McCarroll, Steven A. and Rodriguez-Flores, Juan L. and Flicek, Paul and Clarke, Laura and Zheng-Bradley, Xiangqun and Erlich, Yaniv and Gymrek, Melissa and Frederick Willems, Thomas and Bustamante, Carlos D. and Mendez, Fernando L. and David Poznik, G. and Underhill, Peter A. and Lee, Charles and Cerveira, Eliza and Malhotra, Ankit and Romanovitch, Mallory and Zhang, Chengsheng and Abecasis, Gon{\c c}alo R. and Coin, Lachlan J. M. and Shao, Haojing and Mittelman, David and Tyler-Smith, Chris and Ayub, Qasim and Banerjee, Ruby and Cerezo, Maria and Chen, Yuan and Fitzgerald, Thomas W. and Louzada, Sandra and Massaia, Andrea and McCarthy, Shane and Ritchie, Graham R. S. and Xue, Yali and Yang, Fengtang and Gibbs, Richard A. and Kovar, Christie and Kalra, Divya and Hale, Walker and Muzny, Donna and Reid, Jeffrey G. and Wang, Jun and Dan, Xu and Guo, Xiaosen and Li, Guoqing and Li, Yun Yingrui and Ye, Chen and Zheng, Xiaole and Altshuler, David M. and Flicek, Paul and Clarke, Laura and Zheng-Bradley, Xiangqun and Bentley, David R. and Cox, Anthony and Humphray, Sean and Kahn, Scott and Sudbrak, Ralf and Albrecht, Marcus W. and Lienhard, Matthias and Larson, David and Craig, David W. and Izatt, Tyler and Kurdoglu, Ahmet A. and Sherry, Stephen T. and Xiao, Chunlin and Haussler, David and Abecasis, Gon{\c c}alo R. and McVean, Gil A. and Durbin, Richard M. and Balasubramaniam, Senduran and Keane, Thomas M. and McCarthy, Shane and Stalker, James and Chakravarti, Aravinda and Knoppers, Bartha M. and Abecasis, Gon{\c c}alo R. and Barnes, Kathleen C. and Beiswanger, Christine and Burchard, Esteban G. and Bustamante, Carlos D. and Cai, Hongyu and Cao, Hongzhi and Durbin, Richard M. and Gerry, Norman P. and Gharani, Neda and Gibbs, Richard A. and Gignoux, Christopher R. and Gravel, Simon and Henn, Brenna and Jones, Danielle and Jorde, Lynn and Kaye, Jane S. and Keinan, Alon and Kent, Alastair and Kerasidou, Angeliki and Li, Yun Yingrui and Mathias, Rasika A. and McVean, Gil A. and Moreno-Estrada, Andres and Ossorio, Pilar N. and Parker, Michael and Resch, Alissa M. and Rotimi, Charles N. and Royal, Charmaine D. and Sandoval, Karla and Su, Yeyang and Sudbrak, Ralf and Tian, Zhongming and Tishkoff, Sarah and Toji, Lorraine H. and Tyler-Smith, Chris and Via, Marc and Wang, Yuhong and Yang, Huanming and Yang, Ling and Zhu, Jiayong and Bodmer, Walter and Bedoya, Gabriel and Ruiz-Linares, Andres and Cai, Zhiming and Gao, Yang and Chu, Jiayou and Peltonen, Leena and Garcia-Montero, Andres and Orfao, Alberto and Dutil, Julie and Martinez-Cruzado, Juan C. and Oleksyk, Taras K. and Barnes, Kathleen C. and Mathias, Rasika A. and Hennis, Anselm and Watson, Harold and McKenzie, Colin and Qadri, Firdausi and LaRocque, Regina and Sabeti, Pardis C. and Zhu, Jiayong and Deng, Xiaoyan and Sabeti, Pardis C. and Asogun, Danny and Folarin, Onikepe and Happi, Christian and Omoniwa, Omonwunmi and Stremlau, Matt and Tariyal, Ridhi and Jallow, Muminatou and Sisay Joof, Fatoumatta and Corrah, Tumani and Rockett, Kirk and Kwiatkowski, Dominic and Kooner, Jaspal and T{\d i}nh Hi{\^{e}}`n, Tr{\^a}`n and Dunstan, Sarah J. and Thuy Hang, Nguyen and Fonnie, Richard and Garry, Robert and Kanneh, Lansana and Moses, Lina and Sabeti, Pardis C. and Schieffelin, John and Grant, Donald S. and Gallo, Carla and Poletti, Giovanni and Saleheen, Danish and Rasheed, Asif and Brooks, Lisa D. and Felsenfeld, Adam L. and McEwen, Jean E. and Vaydylevich, Yekaterina and Green, Eric D. and Duncanson, Audrey and Dunn, Michael and Schloss, Jeffery A. and Wang, Jun and Yang, Huanming and Auton, Adam and Brooks, Lisa D. and Durbin, Richard M. and Garrison, Erik P. and Min Kang, Hyun and Korbel, Jan O. and Marchini, Jonathan L. and McCarthy, Shane and McVean, Gil A. and Abecasis, Gon{\c c}alo R.},
	Doi = {10.1038/nature15393},
	Issn = {0028-0836},
	Journal = {Nature},
	Month = {9},
	Number = {7571},
	Pages = {68--74},
	Publisher = {Nature Publishing Group},
	Title = {{A global reference for human genetic variation}},
	Url = {http://www.nature.com/doifinder/10.1038/nature15393},
	Volume = {526},
	Year = {2015},
	Bdsk-Url-1 = {http://www.nature.com/doifinder/10.1038/nature15393},
	Bdsk-Url-2 = {https://doi.org/10.1038/nature15393}}

@article{Felsenstein1996AEvolution,
	Author = {Felsenstein, J. and Churchill, G. A.},
	Doi = {10.1093/oxfordjournals.molbev.a025575},
	Issn = {0737-4038},
	Journal = {Molecular Biology and Evolution},
	Month = {1},
	Number = {1},
	Pages = {93--104},
	Publisher = {Oxford University Press},
	Title = {{A Hidden Markov Model approach to variation among sites in rate of evolution}},
	Url = {https://academic.oup.com/mbe/article-lookup/doi/10.1093/oxfordjournals.molbev.a025575},
	Volume = {13},
	Year = {1996},
	Bdsk-Url-1 = {https://academic.oup.com/mbe/article-lookup/doi/10.1093/oxfordjournals.molbev.a025575},
	Bdsk-Url-2 = {https://doi.org/10.1093/oxfordjournals.molbev.a025575}}

@article{Hanada2004AModes,
	Author = {Hanada, Kousuke and Suzuki, Yoshiyuki and Gojobori, Takashi},
	Doi = {10.1093/molbev/msh109},
	Issn = {1537-1719},
	Journal = {Molecular Biology and Evolution},
	Month = {6},
	Number = {6},
	Pages = {1074--1080},
	Publisher = {Oxford University Press},
	Title = {{A Large Variation in the Rates of Synonymous Substitution for RNA Viruses and Its Relationship to a Diversity of Viral Infection and Transmission Modes}},
	Url = {https://academic.oup.com/mbe/article-lookup/doi/10.1093/molbev/msh109},
	Volume = {21},
	Year = {2004},
	Bdsk-Url-1 = {https://academic.oup.com/mbe/article-lookup/doi/10.1093/molbev/msh109},
	Bdsk-Url-2 = {https://doi.org/10.1093/molbev/msh109}}

@article{Bielawski2004AEvolution,
	Author = {Bielawski, JosephP. and Yang, Ziheng},
	Doi = {10.1007/s00239-004-2597-8},
	Issn = {0022-2844},
	Journal = {Journal of Molecular Evolution},
	Month = {7},
	Number = {1},
	Pages = {121--132},
	Publisher = {Springer-Verlag},
	Title = {{A Maximum Likelihood Method for Detecting Functional Divergence at Individual Codon Sites, with Application to Gene Family Evolution}},
	Url = {http://link.springer.com/10.1007/s00239-004-2597-8},
	Volume = {59},
	Year = {2004},
	Bdsk-Url-1 = {http://link.springer.com/10.1007/s00239-004-2597-8},
	Bdsk-Url-2 = {https://doi.org/10.1007/s00239-004-2597-8}}

@incollection{Dayhoff1978AProteins,
	Author = {Dayhoff, M.O. and Schwartz, R.M. and Orcutt, B.C.},
	Booktitle = {Atlas of protein sequence and structure},
	Doi = {10.1.1.145.4315},
	Isbn = {0912466073},
	Issn = {17494613},
	Pages = {345--352},
	Title = {{A model of evolutionary change in proteins}},
	Url = {http://profs.scienze.univr.it/~liptak/ACB/files/pam1.pdf},
	Year = {1978},
	Bdsk-Url-1 = {http://profs.scienze.univr.it/~liptak/ACB/files/pam1.pdf},
	Bdsk-Url-2 = {https://doi.org/10.1.1.145.4315}}

@article{Bibi2012ABovidae,
	Author = {Bibi, F. and Vrba, E. and Fack, F.},
	Doi = {10.1111/j.1420-9101.2012.02572.x},
	Issn = {1010061X},
	Journal = {Journal of Evolutionary Biology},
	Keywords = {Africa, Bayesian phylogenetics, Bovidae, Capra, Pleistocene, biogeography, parsimony analysis, supermatrix},
	Month = {9},
	Number = {9},
	Pages = {1843--1854},
	Title = {{A new african fossil caprin and a combined molecular and morphological bayesian phylogenetic analysis of caprini (Mammalia: Bovidae)}},
	Url = {http://doi.wiley.com/10.1111/j.1420-9101.2012.02572.x},
	Volume = {25},
	Year = {2012},
	Bdsk-Url-1 = {http://doi.wiley.com/10.1111/j.1420-9101.2012.02572.x},
	Bdsk-Url-2 = {https://doi.org/10.1111/j.1420-9101.2012.02572.x}}

@article{Akaike1974AIdentification,
	Author = {Akaike, H.},
	Doi = {10.1109/TAC.1974.1100705},
	Issn = {0018-9286},
	Journal = {IEEE Transactions on Automatic Control},
	Month = {12},
	Number = {6},
	Pages = {716--723},
	Title = {{A new look at the statistical model identification}},
	Url = {http://ieeexplore.ieee.org/document/1100705/},
	Volume = {19},
	Year = {1974},
	Bdsk-Url-1 = {http://ieeexplore.ieee.org/document/1100705/},
	Bdsk-Url-2 = {https://doi.org/10.1109/TAC.1974.1100705}}

@article{Li1985AChanges.,
	Author = {Li, W H and Wu, C I and Luo, C C},
	Issn = {0737-4038},
	Journal = {Molecular biology and evolution},
	Month = {3},
	Number = {2},
	Pages = {150--74},
	Pmid = {3916709},
	Publisher = {Oxford University Press},
	Title = {{A new method for estimating synonymous and nonsynonymous rates of nucleotide substitution considering the relative likelihood of nucleotide and codon changes.}},
	Url = {http://www.ncbi.nlm.nih.gov/pubmed/3916709},
	Volume = {2},
	Year = {1985},
	Bdsk-Url-1 = {http://www.ncbi.nlm.nih.gov/pubmed/3916709}}

@article{Hoehn2017ALineages.,
	Author = {Hoehn, Kenneth B and Lunter, Gerton and Pybus, Oliver G},
	Doi = {10.1534/genetics.116.196303},
	Journal = {Genetics},
	Month = {5},
	Number = {1},
	Pages = {417--427},
	Pmid = {28315836},
	Publisher = {Genetics},
	Title = {{A Phylogenetic Codon Substitution Model for Antibody Lineages.}},
	Url = {http://www.ncbi.nlm.nih.gov/pubmed/28315836 http://www.ncbi.nlm.nih.gov/pubmed/28315836},
	Volume = {206},
	Year = {2017},
	Bdsk-Url-1 = {http://www.ncbi.nlm.nih.gov/pubmed/28315836%20http://www.ncbi.nlm.nih.gov/pubmed/28315836},
	Bdsk-Url-2 = {https://doi.org/10.1534/genetics.116.196303}}

@article{TM2018APredictions,
	Author = {T M, Gilean A and Charlesworth, Brian},
	Journal = {Genet. Res., Camb},
	Pages = {145--158},
	Publisher = {Cambridge University Press},
	Title = {{A population genetic model for the evolution of synonymous codon usage : patterns and predictions}},
	Url = {https://www.cambridge.org/core/services/aop-cambridge-core/content/view/785E506112E3C9505F6EFFF7D262EC68/S0016672399003912a.pdf/population_genetic_model_for_the_evolution_of_synonymous_codon_usage_patterns_and_predictions.pdf},
	Volume = {74},
	Year = {2018},
	Bdsk-Url-1 = {https://www.cambridge.org/core/services/aop-cambridge-core/content/view/785E506112E3C9505F6EFFF7D262EC68/S0016672399003912a.pdf/population_genetic_model_for_the_evolution_of_synonymous_codon_usage_patterns_and_predictions.pdf}}

@article{KosakovskyPond2011ASelectionb,
	Author = {Kosakovsky Pond, Sergei L. and Murrell, Ben and Fourment, Mathieu and Frost, Simon D W and Delport, Wayne and Scheffler, Konrad},
	Doi = {10.1093/molbev/msr125},
	Isbn = {1537-1719 (Electronic) 0737-4038 (Linking)},
	Issn = {07374038},
	Journal = {Molecular Biology and Evolution},
	Keywords = {branch-site model, episodic selection, evolutionary model, random effects model},
	Month = {11},
	Number = {11},
	Pages = {3033--3043},
	Pmid = {21670087},
	Publisher = {Oxford University Press},
	Title = {{A random effects branch-site model for detecting episodic diversifying selection}},
	Url = {https://academic.oup.com/mbe/article-lookup/doi/10.1093/molbev/msr125},
	Volume = {28},
	Year = {2011},
	Bdsk-Url-1 = {https://academic.oup.com/mbe/article-lookup/doi/10.1093/molbev/msr125},
	Bdsk-Url-2 = {https://doi.org/10.1093/molbev/msr125}}

@article{Kimura1980ASequences,
	Author = {Kimura, Motoo},
	Doi = {10.1007/BF01731581},
	Issn = {0022-2844},
	Journal = {Journal of Molecular Evolution},
	Month = {6},
	Number = {2},
	Pages = {111--120},
	Publisher = {Springer-Verlag},
	Title = {{A simple method for estimating evolutionary rates of base substitutions through comparative studies of nucleotide sequences}},
	Url = {http://link.springer.com/10.1007/BF01731581},
	Volume = {16},
	Year = {1980},
	Bdsk-Url-1 = {http://link.springer.com/10.1007/BF01731581},
	Bdsk-Url-2 = {https://doi.org/10.1007/BF01731581}}

@article{Worobey2014AVirus,
	Author = {Worobey, Michael and Han, Guan-Zhu and Rambaut, Andrew},
	Doi = {10.1038/nature13016},
	Issn = {0028-0836},
	Journal = {Nature},
	Month = {2},
	Number = {7495},
	Pages = {254--257},
	Publisher = {Nature Research},
	Title = {{A synchronized global sweep of the internal genes of modern avian influenza virus}},
	Url = {http://www.nature.com/doifinder/10.1038/nature13016},
	Volume = {508},
	Year = {2014},
	Bdsk-Url-1 = {http://www.nature.com/doifinder/10.1038/nature13016},
	Bdsk-Url-2 = {https://doi.org/10.1038/nature13016}}

@article{Faa2010AFibrosis,
	Author = {Faa′, Valeria and Coiana, Alessandra and Incani, Federica and Costantino, Lucy and Cao, Antonio and Rosatelli, Maria Cristina},
	Doi = {10.2353/jmoldx.2010.090126},
	Issn = {15251578},
	Journal = {The Journal of Molecular Diagnostics},
	Month = {5},
	Number = {3},
	Pages = {380--383},
	Publisher = {American Society for Investigative Pathology and Association for Molecular Pathology},
	Title = {{A Synonymous Mutation in the CFTR Gene Causes Aberrant Splicing in an Italian Patient Affected by a Mild Form of Cystic Fibrosis}},
	Url = {http://linkinghub.elsevier.com/retrieve/pii/S152515781060075X http://www.sciencedirect.com/science/article/pii/S152515781060075X http://www.sciencedirect.com/science/article/pii/S152515781060075X/pdfft?md5=f7edf28948f6d2191a03efe757572a3c&pid=1-s2.0-S1525},
	Volume = {12},
	Year = {2010},
	Bdsk-Url-1 = {http://linkinghub.elsevier.com/retrieve/pii/S152515781060075X%20http://www.sciencedirect.com/science/article/pii/S152515781060075X%20http://www.sciencedirect.com/science/article/pii/S152515781060075X/pdfft?md5=f7edf28948f6d2191a03efe757572a3c&pid=1-s2.0-S1525},
	Bdsk-Url-2 = {https://doi.org/10.2353/jmoldx.2010.090126}}

@article{Hudson1987AData,
	Author = {Hudson, Richard R. and Kreitman, Martin and Aguad{\'{e}}, Montserrat},
	Isbn = {0016-6731 (Print){\textbackslash}r0016-6731 (Linking)},
	Issn = {0016-6731, 1943-2631},
	Journal = {Genetics},
	Language = {en},
	Month = {5},
	Number = {1},
	Pages = {153--159},
	Pmid = {3110004},
	Title = {{A Test of Neutral Molecular Evolution Based on Nucleotide Data}},
	Url = {http://www.genetics.org/content/116/1/153 http://www.genetics.org/content/116/1/153.full.pdf http://www.genetics.org/content/116/1/153.short http://www.ncbi.nlm.nih.gov/pubmed/3110004},
	Volume = {116},
	Year = {1987},
	Bdsk-Url-1 = {http://www.genetics.org/content/116/1/153%20http://www.genetics.org/content/116/1/153.full.pdf%20http://www.genetics.org/content/116/1/153.short%20http://www.ncbi.nlm.nih.gov/pubmed/3110004}}

@article{Iida2000AGenes,
	Author = {Iida, Kaori and Akashi, Hiroshi},
	Doi = {10.1016/S0378-1119(00)00482-0},
	Issn = {03781119},
	Journal = {Gene},
	Keywords = {Codon bias, MH test, Mantel--Haenszel test, Molecular evolution, O/E, observed/expected, Weak selection, yn00, computer application from Yang and Nielson (},
	Month = {12},
	Number = {1},
	Pages = {93--105},
	Title = {{A test of translational selection at `silent' sites in the human genome: base composition comparisons in alternatively spliced genes}},
	Url = {http://www.sciencedirect.com/science/article/pii/S0378111900004820},
	Volume = {261},
	Year = {2000},
	Bdsk-Url-1 = {http://www.sciencedirect.com/science/article/pii/S0378111900004820},
	Bdsk-Url-2 = {https://doi.org/10.1016/S0378-1119(00)00482-0}}

@article{Wong2004AccuracySites.,
	Author = {Wong, Wendy S W and Yang, Ziheng and Goldman, Nick and Nielsen, Rasmus},
	Doi = {10.1534/genetics.104.031153},
	Issn = {0016-6731},
	Journal = {Genetics},
	Month = {10},
	Number = {2},
	Pages = {1041--51},
	Pmid = {15514074},
	Publisher = {Genetics},
	Title = {{Accuracy and power of statistical methods for detecting adaptive evolution in protein coding sequences and for identifying positively selected sites.}},
	Url = {http://www.ncbi.nlm.nih.gov/pubmed/15514074 http://www.pubmedcentral.nih.gov/articlerender.fcgi?artid=PMC1448811},
	Volume = {168},
	Year = {2004},
	Bdsk-Url-1 = {http://www.ncbi.nlm.nih.gov/pubmed/15514074%20http://www.pubmedcentral.nih.gov/articlerender.fcgi?artid=PMC1448811},
	Bdsk-Url-2 = {https://doi.org/10.1534/genetics.104.031153}}

@article{KosakovskyPond2006AdaptationAnalyses,
	Author = {Kosakovsky Pond, Sergei L. and Frost, Simon D. W. and Grossman, Zehava and Gravenor, Michael B. and Richman, Douglas D. and Leigh Brown, Andrew J.},
	Doi = {10.1371/journal.pcbi.0020062},
	Isbn = {1553-7358 (Electronic)},
	Issn = {1553734X},
	Journal = {PLoS Computational Biology},
	Number = {6},
	Pages = {0530--0538},
	Pmid = {16789820},
	Publisher = {Los Alamos National Laboratory},
	Title = {{Adaptation to different human populations by HIV-1 revealed by codon-based analyses}},
	Url = {http://dx.plos.org/10.1371/journal.pcbi.0020062},
	Volume = {2},
	Year = {2006},
	Bdsk-Url-1 = {http://dx.plos.org/10.1371/journal.pcbi.0020062},
	Bdsk-Url-2 = {https://doi.org/10.1371/journal.pcbi.0020062}}

@article{Hillis1993AnAnalysis,
	Author = {Hillis, D. M. and Bull, J. J.},
	Doi = {10.1093/sysbio/42.2.182},
	Issn = {1063-5157},
	Journal = {Systematic Biology},
	Month = {6},
	Number = {2},
	Pages = {182--192},
	Publisher = {Oxford University Press},
	Title = {{An Empirical Test of Bootstrapping as a Method for Assessing Confidence in Phylogenetic Analysis}},
	Url = {http://sysbio.oxfordjournals.org/cgi/doi/10.1093/sysbio/42.2.182},
	Volume = {42},
	Year = {1993},
	Bdsk-Url-1 = {http://sysbio.oxfordjournals.org/cgi/doi/10.1093/sysbio/42.2.182},
	Bdsk-Url-2 = {https://doi.org/10.1093/sysbio/42.2.182}}

@article{Weadick2012AnGenes,
	Author = {Weadick, Cameron J. and Chang, Belinda S.W.},
	Doi = {10.1093/molbev/msr311},
	Issn = {1537-1719},
	Journal = {Molecular Biology and Evolution},
	Month = {5},
	Number = {5},
	Pages = {1297--1300},
	Publisher = {Oxford University Press},
	Title = {{An Improved Likelihood Ratio Test for Detecting Site-Specific Functional Divergence among Clades of Protein-Coding Genes}},
	Url = {https://academic.oup.com/mbe/article-lookup/doi/10.1093/molbev/msr311},
	Volume = {29},
	Year = {2012},
	Bdsk-Url-1 = {https://academic.oup.com/mbe/article-lookup/doi/10.1093/molbev/msr311},
	Bdsk-Url-2 = {https://doi.org/10.1093/molbev/msr311}}

@article{Xia2018AnSites,
	Author = {Xia, Xuhua},
	Doi = {10.1101/276329},
	Journal = {bioRxiv},
	Month = {3},
	Pages = {276329},
	Publisher = {Cold Spring Harbor Laboratory},
	Title = {{An improved method for fitting gamma distribution to substitution rate variation among sites}},
	Url = {https://www.biorxiv.org/content/early/2018/03/05/276329.full.pdf+html},
	Year = {2018},
	Bdsk-Url-1 = {https://www.biorxiv.org/content/early/2018/03/05/276329.full.pdf+html},
	Bdsk-Url-2 = {https://doi.org/10.1101/276329}}

@article{Liu2004AnalysisSativa,
	Author = {Liu, Qingpo and Feng, Ying and Xue, Qingzhong},
	Doi = {10.1016/j.mito.2004.06.003},
	Isbn = {8657186971611},
	Issn = {15677249},
	Journal = {Mitochondrion},
	Keywords = {Codon usage, Correspondence analysis, Mitochondrion, Rice},
	Month = {8},
	Number = {4},
	Pages = {313--320},
	Pmid = {16120394},
	Publisher = {Elsevier},
	Title = {{Analysis of factors shaping codon usage in the mitochondrion genome of Oryza sativa}},
	Url = {http://www.sciencedirect.com/science/article/pii/S1567724904000807},
	Volume = {4},
	Year = {2004},
	Bdsk-Url-1 = {http://www.sciencedirect.com/science/article/pii/S1567724904000807},
	Bdsk-Url-2 = {https://doi.org/10.1016/j.mito.2004.06.003}}

@article{Ota2000AppropriateParameters,
	Author = {Ota, R. and Waddell, P. J. and Hasegawa, M. and Shimodaira, H. and Kishino, H.},
	Doi = {10.1093/oxfordjournals.molbev.a026358},
	Issn = {0737-4038},
	Journal = {Molecular Biology and Evolution},
	Month = {5},
	Number = {5},
	Pages = {798--803},
	Publisher = {Oxford University Press},
	Title = {{Appropriate Likelihood Ratio Tests and Marginal Distributions for Evolutionary Tree Models with Constraints on Parameters}},
	Url = {https://academic.oup.com/mbe/article-lookup/doi/10.1093/oxfordjournals.molbev.a026358},
	Volume = {17},
	Year = {2000},
	Bdsk-Url-1 = {https://academic.oup.com/mbe/article-lookup/doi/10.1093/oxfordjournals.molbev.a026358},
	Bdsk-Url-2 = {https://doi.org/10.1093/oxfordjournals.molbev.a026358}}

@article{Yang1996ApproximateSites.,
	Author = {Yang, Ziheng and Kumar, Sudhir},
	Doi = {10.1093/oxfordjournals.molbev.a025625},
	Isbn = {0737-4038 (Print)},
	Issn = {0737-4038},
	Journal = {Molecular Biology and Evolution},
	Keywords = {16S, 16S: genetics, Algorithms, Animals, Cytochrome b Group, Cytochrome b Group: genetics, DNA, DNA: genetics, Evolution, Genetic, Genetic Variation, Genetic Variation: genetics, Humans, Likelihood Functions, Mitochondrial, Mitochondrial: genetics, Models, Molecular, RNA, Ribosomal, Statistical, likelihood, pairwise comparison, parsimony},
	Month = {5},
	Number = {5},
	Pages = {650--659},
	Pmid = {8676739},
	Publisher = {Oxford University Press},
	Title = {{Approximate methods for estimating the pattern of nucleotide substitution and the variation of substitution rates among sites.}},
	Url = {https://academic.oup.com/mbe/article-lookup/doi/10.1093/oxfordjournals.molbev.a025625 http://www.ncbi.nlm.nih.gov/pubmed/8676739},
	Volume = {13},
	Year = {1996},
	Bdsk-Url-1 = {https://academic.oup.com/mbe/article-lookup/doi/10.1093/oxfordjournals.molbev.a025625%20http://www.ncbi.nlm.nih.gov/pubmed/8676739},
	Bdsk-Url-2 = {https://doi.org/10.1093/oxfordjournals.molbev.a025625}}

@article{Suez2014ArtificialMicrobiota,
	Author = {Suez, J and Korem, T and Zeevi, D and Zilberman-Schapira, G and Thaiss, C a and Maza, O and Israeli, D and Zmora, N and Gilad, S and Weinberger, a and Kuperman, Y and Harmelin, a and Kolodkin-Gal, I and Shapiro, H and Halpern, Z and Segal, E and Elinav, E},
	Doi = {10.1038/nature13793},
	Isbn = {1476-4687 (Electronic){\textbackslash}r0028-0836 (Linking)},
	Issn = {0028-0836},
	Journal = {Nature},
	Keywords = {Animals, Anti-Bacterial Agents/pharmacology, Aspartame/adverse effects, Body Weight/drug effects, Diet, High-Fat, Dietary Fats/pharmacology, Feces/microbiology, Female, Gastrointestinal Tract/*drug effects/*microbiology, Germ-Free Life, Glucose Intolerance/*chemically induced/metabolism, Glucose/metabolism, Humans, Male, Metabolic Syndrome X/chemically induced/metabolism, Mice, Mice, Inbred C57BL, Microbiota/*drug effects, Saccharin/administration {\&} dosage/adverse effects, Sucrose/adverse effects/analogs {\&} derivatives, Sweetening Agents/*adverse effects, Waist-Hip Ratio},
	Number = {7521},
	Pages = {181--186},
	Pmid = {25231862},
	Publisher = {Nature Publishing Group},
	Title = {{Artificial sweeteners induce glucose intolerance by altering the gut microbiota}},
	Url = {http://www.ncbi.nlm.nih.gov/pubmed/25231862\nhttp://graphics.tx.ovid.com/ovftpdfs/FPDDNCMCGFJIDN00/fs046/ovft/live/gv023/00006056/00006056-201410090-00059.pdf},
	Volume = {514},
	Year = {2014},
	Bdsk-Url-1 = {http://www.ncbi.nlm.nih.gov/pubmed/25231862%5Cnhttp://graphics.tx.ovid.com/ovftpdfs/FPDDNCMCGFJIDN00/fs046/ovft/live/gv023/00006056/00006056-201410090-00059.pdf},
	Bdsk-Url-2 = {https://doi.org/10.1038/nature13793}}

@article{Yalcin2012AssociationSequencing,
	Author = {Yalcin, Binnaz and Flint, Jonathan},
	Doi = {10.1007/s00335-012-9409-z},
	Issn = {0938-8990},
	Journal = {Mammalian Genome},
	Month = {10},
	Number = {9-10},
	Pages = {719--726},
	Publisher = {Springer-Verlag},
	Title = {{Association studies in outbred mice in a new era of full-genome sequencing}},
	Url = {http://link.springer.com/10.1007/s00335-012-9409-z},
	Volume = {23},
	Year = {2012},
	Bdsk-Url-1 = {http://link.springer.com/10.1007/s00335-012-9409-z},
	Bdsk-Url-2 = {https://doi.org/10.1007/s00335-012-9409-z}}

@article{Self1987AsymptoticConditions,
	Author = {Self, Steven G. and Liang, Kung-Yee},
	Doi = {10.1080/01621459.1987.10478472},
	Issn = {0162-1459},
	Journal = {Journal of the American Statistical Association},
	Month = {6},
	Number = {398},
	Pages = {605--610},
	Title = {{Asymptotic Properties of Maximum Likelihood Estimators and Likelihood Ratio Tests under Nonstandard Conditions}},
	Url = {http://www.tandfonline.com/doi/abs/10.1080/01621459.1987.10478472},
	Volume = {82},
	Year = {1987},
	Bdsk-Url-1 = {http://www.tandfonline.com/doi/abs/10.1080/01621459.1987.10478472},
	Bdsk-Url-2 = {https://doi.org/10.1080/01621459.1987.10478472}}

@article{Frandsen2015AutomaticRates,
	Author = {Frandsen, Paul B and Calcott, Brett and Mayer, Christoph and Lanfear, Robert},
	Doi = {10.1186/s12862-015-0283-7},
	Issn = {1471-2148},
	Journal = {BMC Evolutionary Biology 2015 15:1},
	Number = {1},
	Pages = {13},
	Title = {{Automatic selection of partitioning schemes for phylogenetic analyses using iterative k -means clustering of site rates}},
	Url = {http://www.biomedcentral.com/1471-2148/15/13 https://bmcevolbiol.biomedcentral.com/articles/10.1186/s12862-015-0283-7},
	Volume = {15},
	Year = {2015},
	Bdsk-Url-1 = {http://www.biomedcentral.com/1471-2148/15/13%20https://bmcevolbiol.biomedcentral.com/articles/10.1186/s12862-015-0283-7},
	Bdsk-Url-2 = {https://doi.org/10.1186/s12862-015-0283-7}}

@article{Nylander2008AWTYPhylogenetics,
	Author = {Nylander, J. A.A. and Wilgenbusch, J. C. and Warren, D. L. and Swofford, D. L.},
	Doi = {10.1093/bioinformatics/btm388},
	Issn = {1367-4803},
	Journal = {Bioinformatics},
	Month = {2},
	Number = {4},
	Pages = {581--583},
	Publisher = {Oxford University Press},
	Title = {{AWTY (are we there yet?): a system for graphical exploration of MCMC convergence in Bayesian phylogenetics}},
	Url = {http://bioinformatics.oxfordjournals.org/cgi/doi/10.1093/bioinformatics/btm388},
	Volume = {24},
	Year = {2008},
	Bdsk-Url-1 = {http://bioinformatics.oxfordjournals.org/cgi/doi/10.1093/bioinformatics/btm388},
	Bdsk-Url-2 = {https://doi.org/10.1093/bioinformatics/btm388}}

@article{Suchard2006BAli-Phy:Phylogeny,
	Author = {Suchard, M. A. and Redelings, B. D.},
	Doi = {10.1093/bioinformatics/btl175},
	Issn = {1367-4803},
	Journal = {Bioinformatics},
	Month = {8},
	Number = {16},
	Pages = {2047--2048},
	Publisher = {Oxford University Press},
	Title = {{BAli-Phy: simultaneous Bayesian inference of alignment and phylogeny}},
	Url = {http://bioinformatics.oxfordjournals.org/cgi/doi/10.1093/bioinformatics/btl175},
	Volume = {22},
	Year = {2006},
	Bdsk-Url-1 = {http://bioinformatics.oxfordjournals.org/cgi/doi/10.1093/bioinformatics/btl175},
	Bdsk-Url-2 = {https://doi.org/10.1093/bioinformatics/btl175}}

@article{Yang2005BayesSelection,
	Author = {Yang, Z. and Wong, Wendy S.W. and Nielsen, Rasmus},
	Doi = {10.1093/molbev/msi097},
	Journal = {Molecular Biology and Evolution},
	Month = {1},
	Number = {4},
	Pages = {1107--1118},
	Publisher = {Oxford University Press},
	Title = {{Bayes Empirical Bayes Inference of Amino Acid Sites Under Positive Selection}},
	Url = {https://academic.oup.com/mbe/article-lookup/doi/10.1093/molbev/msi097},
	Volume = {22},
	Year = {2005},
	Bdsk-Url-1 = {https://academic.oup.com/mbe/article-lookup/doi/10.1093/molbev/msi097},
	Bdsk-Url-2 = {https://doi.org/10.1093/molbev/msi097}}

@article{Hwang2004BayesianEvolution.,
	Author = {Hwang, Dick G and Green, Phil},
	Doi = {10.1073/pnas.0404142101},
	Isbn = {0027-8424{\textbackslash}n1091-6490},
	Issn = {0027-8424},
	Journal = {Proceedings of the National Academy of Sciences of the United States of America},
	Number = {39},
	Pages = {13994--14001},
	Pmid = {15292512},
	Title = {{Bayesian Markov chain Monte Carlo sequence analysis reveals varying neutral substitution patterns in mammalian evolution.}},
	Volume = {101},
	Year = {2004},
	Bdsk-Url-1 = {https://doi.org/10.1073/pnas.0404142101}}

@article{Yang1997BayesianMethod.,
	Author = {Yang, Z and Rannala, B},
	Issn = {0737-4038},
	Journal = {Molecular biology and evolution},
	Month = {7},
	Number = {7},
	Pages = {717--24},
	Pmid = {9214744},
	Publisher = {Oxford University Press},
	Title = {{Bayesian phylogenetic inference using DNA sequences: a Markov Chain Monte Carlo Method.}},
	Url = {http://www.ncbi.nlm.nih.gov/pubmed/9214744},
	Volume = {14},
	Year = {1997},
	Bdsk-Url-1 = {http://www.ncbi.nlm.nih.gov/pubmed/9214744}}

@phdthesis{Mau1999BayesianMethods.,
	Author = {Mau, B and Newton, M a and Larget, B},
	Booktitle = {Biometrics},
	Doi = {10.1111/j.0006-341X.1999.00001.x},
	Isbn = {0006-341X (Print){\textbackslash}r0006-341X (Linking)},
	Issn = {0006-341X},
	Keywords = {cophenetic matrix, evolution, metropolis-hastings algorithm, phylogeny reconstruction},
	Number = {1},
	Pages = {1--12},
	Pmid = {11318142},
	Title = {{Bayesian phylogenetic inference via Markov chain Monte Carlo methods.}},
	Volume = {55},
	Year = {1999},
	Bdsk-Url-1 = {https://doi.org/10.1111/j.0006-341X.1999.00001.x}}

@article{Lemey2009BayesianRoots,
	Author = {Lemey, Philippe and Rambaut, Andrew and Drummond, Alexei J. and Suchard, Marc A.},
	Doi = {10.1371/journal.pcbi.1000520},
	Editor = {Fraser, Christophe},
	Issn = {1553-7358},
	Journal = {PLoS Computational Biology},
	Month = {9},
	Number = {9},
	Pages = {e1000520},
	Publisher = {Public Library of Science},
	Title = {{Bayesian Phylogeography Finds Its Roots}},
	Url = {http://dx.plos.org/10.1371/journal.pcbi.1000520},
	Volume = {5},
	Year = {2009},
	Bdsk-Url-1 = {http://dx.plos.org/10.1371/journal.pcbi.1000520},
	Bdsk-Url-2 = {https://doi.org/10.1371/journal.pcbi.1000520}}

@article{Suchard2001BayesianModels.,
	Author = {Suchard, M A and Weiss, R E and Sinsheimer, J S},
	Issn = {0737-4038},
	Journal = {Molecular biology and evolution},
	Month = {6},
	Number = {6},
	Pages = {1001--13},
	Pmid = {11371589},
	Publisher = {Oxford University Press},
	Title = {{Bayesian selection of continuous-time Markov chain evolutionary models.}},
	Url = {http://www.ncbi.nlm.nih.gov/pubmed/11371589},
	Volume = {18},
	Year = {2001},
	Bdsk-Url-1 = {http://www.ncbi.nlm.nih.gov/pubmed/11371589}}

@article{Bouckaert2014BEASTAnalysis,
	Author = {Bouckaert, Remco and Heled, Joseph and K{\"{u}}hnert, Denise and Vaughan, Tim and Wu, Chieh-Hsi and Xie, Dong and Suchard, Marc A. and Rambaut, Andrew and Drummond, Alexei J. and Drummond, AJ and Rambaut, A and Drummond, AJ and Suchard, MA and Xie, D and Rambaut, A and Drummond, AJ and Ho, SYW and Phillips, MJ and Rambaut, A and Drummond, AJ and Rambaut, A and Shapiro, B and Pybus, OG and Minin, V and Bloomquist, E and Suchard, M and Heled, J and Drummond, AJ and Lemey, P and Rambaut, A and Drummond, AJ and Suchard, MA and Lemey, P and Rambaut, A and Welch, JJ and Suchard, MA and Bouckaert, RR and Suchard, M and Rambaut, A and Ayres, D and Darling, A and Zwickl, D and Beerli, P and Holder, M and Baele, G and Lemey, P and Bedford, T and Rambaut, A and Suchard, M and Alekseyenko, A and Lee, C and Suchard, M and Heled, J and Drummond, A and Kuo, L and Mallick, B and Wu, CH and Suchard, MA and Drummond, AJ and Kimura, M and Felsenstein, J and Hasegawa, M and Kishino, H and Yano, T and Tamura, K and Nei, M and Tavar{\'{e}}, S and Hayasaka, K and Gojobori, T and Horai, S and Stadler, T and K{\"{u}}hnert, D and Bonhoeffer, S and Drummond, AJ and K{\"{u}}hnert, D and Stadler, T and Vaughan, T and Drummond, A and Vaughan, T and K{\"{u}}hnert, D and Popinga, A and Welch, D and Drummond, A and Beerli, P and Felsenstein, J and Beerli, P and Felsenstein, J and Beerli, P and Laar, T van de and Pybus, O and Bruisten, S and Brown, D and Nelson, M and Bouckaert, R and Alvarado-Mora, M and Pinho, Ja Rebello and Bryant, D and Bouckaert, R and Felsenstein, J and Rosenberg, N and RoyChoudhury, A and Vaughan, T and Drummond, AJ},
	Doi = {10.1371/journal.pcbi.1003537},
	Editor = {Prlic, Andreas},
	Issn = {1553-7358},
	Journal = {PLoS Computational Biology},
	Month = {4},
	Number = {4},
	Pages = {e1003537},
	Publisher = {Public Library of Science},
	Title = {{BEAST 2: A Software Platform for Bayesian Evolutionary Analysis}},
	Url = {http://dx.plos.org/10.1371/journal.pcbi.1003537},
	Volume = {10},
	Year = {2014},
	Bdsk-Url-1 = {http://dx.plos.org/10.1371/journal.pcbi.1003537},
	Bdsk-Url-2 = {https://doi.org/10.1371/journal.pcbi.1003537}}

@article{Duret2009BiasedLandscapes.,
	Author = {Duret, Laurent and Galtier, Nicolas},
	Doi = {10.1146/annurev-genom-082908-150001},
	Isbn = {1545-293X (Electronic){\textbackslash}n1527-8204 (Linking)},
	Issn = {1527-8204},
	Journal = {Annual review of genomics and human genetics},
	Keywords = {comparative genomics, isochores, mutation, neutral evolution, recombination, selection},
	Pages = {285--311},
	Pmid = {19630562},
	Title = {{Biased gene conversion and the evolution of mammalian genomic landscapes.}},
	Volume = {10},
	Year = {2009},
	Bdsk-Url-1 = {https://doi.org/10.1146/annurev-genom-082908-150001}}

@article{Alonso2015BigSequencing,
	Author = {Alonso, Nerea and Lucas, Gavin and Hysi, Pirro},
	Doi = {10.1038/bonekey.2015.2},
	Issn = {2047-6396},
	Journal = {BoneKEy Reports},
	Month = {2},
	Pages = {635},
	Publisher = {Nature Publishing Group},
	Title = {{Big data challenges in bone research: genome-wide association studies and next-generation sequencing}},
	Url = {http://www.nature.com/doifinder/10.1038/bonekey.2015.2},
	Volume = {4},
	Year = {2015},
	Bdsk-Url-1 = {http://www.nature.com/doifinder/10.1038/bonekey.2015.2},
	Bdsk-Url-2 = {https://doi.org/10.1038/bonekey.2015.2}}

@article{BioEvolution,
	Title = {{Bio 120 Principles of Evolution}}}

@misc{NylanderBurntrees,
	Author = {Nylander, J.},
	Title = {{Burntrees}},
	Url = {https://github.com/nylander/Burntrees},
	Bdsk-Url-1 = {https://github.com/nylander/Burntrees}}

@article{Sydykova2017CalculatingEstimates,
	Author = {Sydykova, Dariya K. and Wilke, Claus O.},
	Doi = {10.7717/peerj.3391},
	Issn = {2167-8359},
	Journal = {PeerJ},
	Keywords = {Amino-acid evolution models, Codon evolution models, Evolutionary rate, Rate variation},
	Month = {5},
	Pages = {e3391},
	Publisher = {PeerJ Inc.},
	Title = {{Calculating site-specific evolutionary rates at the amino-acid or codon level yields similar rate estimates}},
	Url = {https://peerj.com/articles/3391},
	Volume = {5},
	Year = {2017},
	Bdsk-Url-1 = {https://peerj.com/articles/3391},
	Bdsk-Url-2 = {https://doi.org/10.7717/peerj.3391}}

@article{Echave2016CausesSites,
	Author = {Echave, Julian and Spielman, Stephanie J. and Wilke, Claus O.},
	Doi = {10.1038/nrg.2015.18},
	Issn = {1471-0056},
	Journal = {Nature Reviews Genetics},
	Month = {1},
	Number = {2},
	Pages = {109--121},
	Publisher = {Nature Research},
	Title = {{Causes of evolutionary rate variation among protein sites}},
	Url = {http://www.nature.com/doifinder/10.1038/nrg.2015.18},
	Volume = {17},
	Year = {2016},
	Bdsk-Url-1 = {http://www.nature.com/doifinder/10.1038/nrg.2015.18},
	Bdsk-Url-2 = {https://doi.org/10.1038/nrg.2015.18}}

@article{Bush2012ChapterStudies,
	Author = {Bush, William S. and Moore, Jason H. and Haines, JL and Hauser, MA and Schmidt, S and Scott, WK and Olson, LM and Edwards, AO and III, R Ritter and Abel, KJ and Manning, A and Panhuysen, C and Klein, RJ and Zeiss, C and Chew, EY and Tsai, JY and Sackler, RS and Cooper, GM and Johnson, JA and Langaee, TY and Feng, H and Stanaway, IB and Griffith, OL and Montgomery, SB and Bernier, B and Chu, B and Kasaian, K and Altshuler, DM and Gibbs, RA and Peltonen, L and Altshuler, DM and Gibbs, RA and Kerem, B and Rommens, JM and Buchanan, JA and Markiewicz, D and MacDonald, ME and Novelletto, A and Lin, C and Tagle, D and Barnes, G and Hirschhorn, JN and Daly, MJ and Corder, EH and Saunders, AM and Strittmatter, WJ and Schmechel, DE and Gaskell, PC and Altshuler, D and Hirschhorn, JN and Klannemark, M and Lindgren, CM and Vohl, MC and Reich, DE and Lander, ES and Hindorff, LA and Sethupathy, P and Junkins, HA and Ramos, EM and Mehta, JP and Ritchie, MD and Denny, JC and Crawford, DC and Ramirez, AH and Weiner, JB and Devlin, B and Risch, N and Fallin, D and Schork, NJ and Li, M and Li, C and Guan, W and Distefano, JK and Taverna, DM and Teslovich, TM and Musunuru, K and Smith, AV and Edmondson, AC and Stylianou, IM and Habek, M and Brinar, VV and Borovecki, F and Polman, CH and Reingold, SC and Edan, G and Filippi, M and Hartung, HP and Chew, EY and Kim, J and Sperduto, RD and III, MB Datiles and Coleman, HR and Denny, JC and Ritchie, MD and Crawford, DC and Schildcrout, JS and Ramirez, AH and Wilke, RA and Berg, RL and Linneman, JG and Peissig, P and Starren, J and Kullo, IJ and Fan, J and Pathak, J and Savova, GK and Ali, Z and McCarty, CA and Wilke, RA and Lewis, CM and Lettre, G and Lange, C and Hirschhorn, JN and Falush, D and Stephens, M and Pritchard, JK and Price, AL and Patterson, NJ and Plenge, RM and Weinblatt, ME and Shadick, NA and Hochberg, Y and Benjamini, Y and Oord, EJ van den and Purcell, S and Neale, B and Todd-Brown, K and Thomas, L and Ferreira, MA and Browning, BL and Pahl, R and Schafer, H and Dudbridge, F and Gusnanto, A and Moore, JH and Ritchie, MD and Grady, BJ and Torstenson, ES and McLaren, PJ and Bakker, PI de and Haas, DW and Bush, WS and Dudek, SM and Ritchie, MD and Herold, C and Steffens, M and Brockschmidt, FF and Baur, MP and Becker, T and Chanock, SJ and Manolio, T and Boehnke, M and Boerwinkle, E and Hunter, DJ and Zollner, S and Pritchard, JK and Sanna, S and Jackson, AU and Nagaraja, R and Willer, CJ and Chen, WM and Willer, CJ and Sanna, S and Jackson, AU and Scuteri, A and Bonnycastle, LL and Zeggini, E and Ioannidis, JP and Huedo-Medina, TB and Sanchez-Meca, J and Marin-Martinez, F and Botella, J and Higgins, JP and Li, Y and Willer, C and Sanna, S and Abecasis, G and Marchini, J and Howie, B and Myers, S and McVean, G and Donnelly, P and Guan, Y and Stephens, M and Howie, BN and Donnelly, P and Marchini, J and Biernacka, JM and Tang, R and Li, J and McDonnell, SK and Rabe, KG and Browning, BL and Browning, SR},
	Doi = {10.1371/journal.pcbi.1002822},
	Editor = {Lewitter, Fran and Kann, Maricel},
	Issn = {1553-7358},
	Journal = {PLoS Computational Biology},
	Month = {12},
	Number = {12},
	Pages = {e1002822},
	Publisher = {Public Library of Science},
	Title = {{Chapter 11: Genome-Wide Association Studies}},
	Url = {http://dx.plos.org/10.1371/journal.pcbi.1002822},
	Volume = {8},
	Year = {2012},
	Bdsk-Url-1 = {http://dx.plos.org/10.1371/journal.pcbi.1002822},
	Bdsk-Url-2 = {https://doi.org/10.1371/journal.pcbi.1002822}}

@article{Dong1996Co-variationRates,
	Author = {Dong, Hengjing and Nilsson, Lars and Kurland, Charles G.},
	Doi = {10.1006/jmbi.1996.0428},
	Issn = {0022-2836},
	Journal = {Journal of molecular biology},
	Keywords = {Bacterial, Bacterial: metabolism, Base Sequence, Cell Division, Codon, Codon: genetics, DNA Probes, Electrophoresis, Escherichia coli, Escherichia coli: genetics, Escherichia coli: growth {\textbackslash}{\&} development, Escherichia coli: metabolism, Gel, Gene Dosage, Genes, Leu, Leu: metabolism, Molecular Sequence Data, RNA, Ribosomal, Ribosomal: metabolism, Transfer, Transfer: metabolism, Two-Dimensional},
	Month = {8},
	Number = {5},
	Pages = {649--663},
	Pmid = {8709146},
	Title = {{Co-variation of tRNA Abundance and Codon Usage in {\textbackslash}textit{\{}Escherichia coli{\}} at Different Growth Rates}},
	Url = {http://www.ncbi.nlm.nih.gov/pubmed/8709146\nhttp://www.sciencedirect.com/science/article/pii/S0022283696904283 http://www.sciencedirect.com/science/article/pii/S0022283696904283 http://www.sciencedirect.com/science/article/pii/S0022283696904283/pdf?md5=ad},
	Volume = {260},
	Year = {1996},
	Bdsk-Url-1 = {http://www.ncbi.nlm.nih.gov/pubmed/8709146%5Cnhttp://www.sciencedirect.com/science/article/pii/S0022283696904283%20http://www.sciencedirect.com/science/article/pii/S0022283696904283%20http://www.sciencedirect.com/science/article/pii/S0022283696904283/pdf?md5=ad},
	Bdsk-Url-2 = {https://doi.org/10.1006/jmbi.1996.0428}}

@article{Dong1996Co-variationRatesb,
	Author = {Dong, Hengjiang and Nilsson, Lars and Kurland, Charles G.},
	Doi = {10.1006/jmbi.1996.0428},
	Issn = {0022-2836},
	Journal = {Journal of Molecular Biology},
	Keywords = {Bacterial, Bacterial: metabolism, Base Sequence, Cell Division, Codon, Codon: genetics, DNA Probes, Electrophoresis, Escherichia coli, Escherichia coli: genetics, Escherichia coli: growth {\textbackslash}{\&} development, Escherichia coli: metabolism, Gel, Gene Dosage, Genes, Leu, Leu: metabolism, Molecular Sequence Data, RNA, Ribosomal, Ribosomal: metabolism, Transfer, Transfer: metabolism, Two-Dimensional},
	Month = {8},
	Number = {5},
	Pages = {649--663},
	Pmid = {8709146},
	Title = {{Co-variation of tRNA Abundance and Codon Usage inEscherichia coliat Different Growth Rates}},
	Url = {http://www.sciencedirect.com/science/article/pii/S0022283696904283 http://www.sciencedirect.com/science/article/pii/S0022283696904283/pdf?md5=ad06d17695c5d32b5094b59797efcc86&pid=1-s2.0-S0022283696904283-main.pdf},
	Volume = {260},
	Year = {1996},
	Bdsk-Url-1 = {http://www.sciencedirect.com/science/article/pii/S0022283696904283%20http://www.sciencedirect.com/science/article/pii/S0022283696904283/pdf?md5=ad06d17695c5d32b5094b59797efcc86&pid=1-s2.0-S0022283696904283-main.pdf},
	Bdsk-Url-2 = {https://doi.org/10.1006/jmbi.1996.0428}}

@article{Lavner2005CodonGenome.,
	Author = {Lavner, Yizhar and Kotlar, Daniel},
	Doi = {10.1016/j.gene.2004.11.035},
	Issn = {0378-1119},
	Journal = {Gene},
	Keywords = {Algorithms, Amino Acids, Amino Acids: biosynthesis, Amino Acids: genetics, Codon, Codon: genetics, Computational Biology, Computational Biology: methods, Gene Dosage, Gene Expression, Gene Expression: genetics, Genome, Human, Humans, Protein Biosynthesis, Protein Biosynthesis: genetics, RNA, Transfer, Transfer: genetics},
	Month = {1},
	Number = {1},
	Pages = {127--38},
	Pmid = {15716084},
	Title = {{Codon bias as a factor in regulating expression via translation rate in the human genome.}},
	Url = {http://www.sciencedirect.com/science/article/pii/S0378111904007085},
	Volume = {345},
	Year = {2005},
	Bdsk-Url-1 = {http://www.sciencedirect.com/science/article/pii/S0378111904007085},
	Bdsk-Url-2 = {https://doi.org/10.1016/j.gene.2004.11.035}}

@incollection{CodonEvolution,
	Editor = {Cannazori, gina m. and Schneider, Adrian},
	Issn = {0873626X},
	Publisher = {Oxford University Press},
	Title = {{Codon Evolution}},
	Url = {https://www.researchgate.net/profile/Belinda_Chang/publication/232983330_The_Future_of_Codon_Models_in_Studies_of_Molecular_Function_Ancestral_Reconstruction_and_Clade_Models_of_Functional_Divergence/links/0f317538ddb0a8262c000000.pdf},
	Bdsk-Url-1 = {https://www.researchgate.net/profile/Belinda_Chang/publication/232983330_The_Future_of_Codon_Models_in_Studies_of_Molecular_Function_Ancestral_Reconstruction_and_Clade_Models_of_Functional_Divergence/links/0f317538ddb0a8262c000000.pdf}}

@article{Andersson1990CodonMicroorganisms.,
	Author = {Andersson, S G and Kurland, C G},
	Doi = {10.7554/eLife.01179},
	Isbn = {0146-0749 (Print)},
	Issn = {0146-0749},
	Journal = {Microbiological reviews},
	Month = {6},
	Number = {2},
	Pages = {198--210},
	Pmid = {2194095},
	Publisher = {American Society for Microbiology},
	Title = {{Codon preferences in free-living microorganisms.}},
	Url = {http://www.ncbi.nlm.nih.gov/pubmed/2194095 http://www.pubmedcentral.nih.gov/articlerender.fcgi?artid=PMC372768 http://mmbr.asm.org/content/54/2/198.short%5Cnhttp://www.ncbi.nlm.nih.gov/pubmed/2194095%5Cnhttp://www.pubmedcentral.nih.gov/articlerender.fcgi?},
	Volume = {54},
	Year = {1990},
	Bdsk-Url-1 = {http://www.ncbi.nlm.nih.gov/pubmed/2194095%20http://www.pubmedcentral.nih.gov/articlerender.fcgi?artid=PMC372768%20http://mmbr.asm.org/content/54/2/198.short%5Cnhttp://www.ncbi.nlm.nih.gov/pubmed/2194095%5Cnhttp://www.pubmedcentral.nih.gov/articlerender.fcgi?},
	Bdsk-Url-2 = {https://doi.org/10.7554/eLife.01179}}

@article{Ikemura1985CodonOrganisms.,
	Author = {Ikemura, T.},
	Issn = {0737-4038, 1537-1719},
	Journal = {Molecular Biology and Evolution},
	Language = {en},
	Month = {1},
	Number = {1},
	Pages = {13--34},
	Title = {{Codon usage and tRNA content in unicellular and multicellular organisms.}},
	Url = {http://mbe.oxfordjournals.org/content/2/1/13 http://mbe.oxfordjournals.org/content/2/1/13.full.pdf http://www.ncbi.nlm.nih.gov/pubmed/3916708},
	Volume = {2},
	Year = {1985},
	Bdsk-Url-1 = {http://mbe.oxfordjournals.org/content/2/1/13%20http://mbe.oxfordjournals.org/content/2/1/13.full.pdf%20http://www.ncbi.nlm.nih.gov/pubmed/3916708}}

@article{Urrutia2001CodonSelection,
	Author = {Urrutia, Araxi O. and Hurst, Laurence D.},
	Issn = {0016-6731, 1943-2631},
	Journal = {Genetics},
	Language = {en},
	Month = {11},
	Number = {3},
	Pages = {1191--1199},
	Title = {{Codon Usage Bias Covaries With Expression Breadth and the Rate of Synonymous Evolution in Humans, but This Is Not Evidence for Selection}},
	Url = {http://www.genetics.org/content/159/3/1191 http://www.genetics.org/content/159/3/1191.full.pdf http://www.genetics.org/content/159/3/1191.short http://www.ncbi.nlm.nih.gov/pubmed/11729162},
	Volume = {159},
	Year = {2001},
	Bdsk-Url-1 = {http://www.genetics.org/content/159/3/1191%20http://www.genetics.org/content/159/3/1191.full.pdf%20http://www.genetics.org/content/159/3/1191.short%20http://www.ncbi.nlm.nih.gov/pubmed/11729162}}

@article{Gil2013CodonPhyML:Models,
	Author = {Gil, Manuel and Zanetti, Marcelo Serrano and Zoller, Stefan and Anisimova, Maria},
	Doi = {10.1093/molbev/mst034},
	Isbn = {0737-4038},
	Issn = {1537-1719},
	Journal = {Molecular Biology and Evolution},
	Keywords = {codon model, evolution, maximum likelihood, phylogeny inference, selection},
	Month = {6},
	Number = {6},
	Pages = {1270--1280},
	Pmid = {23436912},
	Title = {{CodonPhyML: Fast Maximum Likelihood Phylogeny Estimation under Codon Substitution Models}},
	Url = {https://academic.oup.com/mbe/article-lookup/doi/10.1093/molbev/mst034},
	Volume = {30},
	Year = {2013},
	Bdsk-Url-1 = {https://academic.oup.com/mbe/article-lookup/doi/10.1093/molbev/mst034},
	Bdsk-Url-2 = {https://doi.org/10.1093/molbev/mst034}}

@article{Gil2013CodonPhyML:Modelsb,
	Author = {Gil, Manuel and Zanetti, Marcelo Serrano and Zoller, Stefan and Anisimova, Maria},
	Doi = {10.1093/molbev/mst034},
	Issn = {1537-1719},
	Journal = {Molecular Biology and Evolution},
	Month = {6},
	Number = {6},
	Pages = {1270--1280},
	Publisher = {Oxford University Press},
	Title = {{CodonPhyML: Fast Maximum Likelihood Phylogeny Estimation under Codon Substitution Models}},
	Url = {https://academic.oup.com/mbe/article-lookup/doi/10.1093/molbev/mst034},
	Volume = {30},
	Year = {2013},
	Bdsk-Url-1 = {https://academic.oup.com/mbe/article-lookup/doi/10.1093/molbev/mst034},
	Bdsk-Url-2 = {https://doi.org/10.1093/molbev/mst034}}

@article{Delport2010CodonTest:Sequences,
	Author = {Delport, Wayne and Scheffler, Konrad and Botha, Gordon and Gravenor, Mike B. and Muse, Spencer V. and Kosakovsky Pond, Sergei L.},
	Doi = {10.1371/journal.pcbi.1000885},
	Editor = {Li, Wen-Hsiung},
	Journal = {PLoS Computational Biology},
	Month = {8},
	Number = {8},
	Pages = {e1000885},
	Publisher = {Public Library of Science},
	Title = {{CodonTest: Modeling Amino Acid Substitution Preferences in Coding Sequences}},
	Url = {http://dx.plos.org/10.1371/journal.pcbi.1000885},
	Volume = {6},
	Year = {2010},
	Bdsk-Url-1 = {http://dx.plos.org/10.1371/journal.pcbi.1000885},
	Bdsk-Url-2 = {https://doi.org/10.1371/journal.pcbi.1000885}}

@article{Grassmann2015CommonMaculopathy,
	Author = {Grassmann, Felix and Bergholz, Richard and M{\"{a}}ndl, Julia and J{\"{a}}gle, Herbert and Ruether, Klaus and Weber, Bernhard HF},
	Doi = {10.1186/s12886-015-0008-0},
	Issn = {1471-2415},
	Journal = {BMC Ophthalmology},
	Language = {en},
	Month = {3},
	Number = {1},
	Pages = {18},
	Title = {{Common synonymous variants in ABCA4 are protective for chloroquine induced maculopathy (toxic maculopathy)}},
	Url = {http://www.biomedcentral.com/1471-2415/15/18/abstract http://www.biomedcentral.com/1471-2415/15/18 http://www.biomedcentral.com/content/pdf/s12886-015-0008-0.pdf},
	Volume = {15},
	Year = {2015},
	Bdsk-Url-1 = {http://www.biomedcentral.com/1471-2415/15/18/abstract%20http://www.biomedcentral.com/1471-2415/15/18%20http://www.biomedcentral.com/content/pdf/s12886-015-0008-0.pdf},
	Bdsk-Url-2 = {https://doi.org/10.1186/s12886-015-0008-0}}

@article{Zhang2007Comparative.,
	Author = {Zhang, Wen-juan and Zhou, Jie and Li, Zuo-feng and Wang, Li and Gu, Xun and Zhong, Yang},
	Doi = {10.1111/j.1672-9072.2007.00404.x},
	Issn = {1672-9072},
	Journal = {Journal of Integrative Plant Biology},
	Keywords = {2, 2007, 246, 254, 49, available online at www, blackwell-synergy, chloroplast, chloroplast and nuclear genes, codon usage, com, comparative analysis of codon, gu x, in triticum aestivum l, integr, j, jipb, li zf, links, mitochondrion, net, neutral mutation, nuclear gene, plant biol, selection constraint, toc, triticum aestivum, usage patterns among mitochondrion, wang l, www, zhang wj, zhong y, zhou j},
	Number = {2},
	Pages = {246--254},
	Title = {{Comparative Analysis of Codon Usage Patterns Among Mitochondrion , Chloroplast and Nuclear Genes in Triticum aestivum L .}},
	Volume = {49},
	Year = {2007},
	Bdsk-Url-1 = {https://doi.org/10.1111/j.1672-9072.2007.00404.x}}

@article{Zhang2007ComparativeL.,
	Author = {Zhang, Wen-Juan and Zhou, Jie and Li, Zuo-Feng and Wang, Li and Gu, Xun and Zhong, Yang},
	Doi = {10.1111/j.1744-7909.2007.00404.x},
	Issn = {1672-9072},
	Journal = {Journal of Integrative Plant Biology},
	Keywords = {Triticum aestivum, chloroplast, codon usage, mitochondrion, neutral mutation, nuclear gene, selection constraint},
	Month = {2},
	Number = {2},
	Pages = {246--254},
	Publisher = {Blackwell Publishing Asia},
	Title = {{Comparative Analysis of Codon Usage Patterns Among Mitochondrion, Chloroplast and Nuclear Genes in Triticum aestivum L.}},
	Url = {http://doi.wiley.com/10.1111/j.1744-7909.2007.00404.x},
	Volume = {49},
	Year = {2007},
	Bdsk-Url-1 = {http://doi.wiley.com/10.1111/j.1744-7909.2007.00404.x},
	Bdsk-Url-2 = {https://doi.org/10.1111/j.1744-7909.2007.00404.x}}

@article{Ramalho2015ComparativeMutations,
	Author = {Ramalho, Anabela S. and Clarke, Luka a. and Sousa, Marisa and Felicio, Ver{\'o}nica and Barreto, Celeste and Lopes, Carlos and Amaral, Margarida D.},
	Doi = {10.1016/j.jcf.2015.02.002},
	Issn = {15691993},
	Journal = {Journal of Cystic Fibrosis},
	Keywords = {Alternative splicing, CFTR, Cystic fibrosis, In silico predictions, Splicing mutation, alternative splicing, cftr, cystic fi brosis, in silico predictions, splicing mutation},
	Publisher = {European Cystic Fibrosis Society.},
	Title = {{Comparative ex vivo, in vitro and in silico analyses of a CFTR splicing mutation: Importance of functional studies to establish disease liability of mutations}},
	Url = {http://linkinghub.elsevier.com/retrieve/pii/S1569199315000399},
	Year = {2015},
	Bdsk-Url-1 = {http://linkinghub.elsevier.com/retrieve/pii/S1569199315000399},
	Bdsk-Url-2 = {https://doi.org/10.1016/j.jcf.2015.02.002}}

@article{Tringe2005ComparativeCommunities.,
	Author = {Tringe, Susannah Green and von Mering, Christian and Kobayashi, Arthur and Salamov, Asaf A and Chen, Kevin and Chang, Hwai W and Podar, Mircea and Short, Jay M and Mathur, Eric J and Detter, John C and Bork, Peer and Hugenholtz, Philip and Rubin, Edward M},
	Doi = {10.1126/science.1107851},
	Issn = {1095-9203},
	Journal = {Science (New York, N.Y.)},
	Month = {4},
	Number = {5721},
	Pages = {554--7},
	Pmid = {15845853},
	Publisher = {American Association for the Advancement of Science},
	Title = {{Comparative metagenomics of microbial communities.}},
	Url = {http://www.ncbi.nlm.nih.gov/pubmed/15845853},
	Volume = {308},
	Year = {2005},
	Bdsk-Url-1 = {http://www.ncbi.nlm.nih.gov/pubmed/15845853},
	Bdsk-Url-2 = {https://doi.org/10.1126/science.1107851}}

@article{Kurokawa2007ComparativeMicrobiomes,
	Author = {Kurokawa, K. and Itoh, T. and Kuwahara, T. and Oshima, K. and Toh, H. and Toyoda, A. and Takami, H. and Morita, H. and Sharma, V. K. and Srivastava, T. P. and Taylor, T. D. and Noguchi, H. and Mori, H. and Ogura, Y. and Ehrlich, D. S. and Itoh, K. and Takagi, T. and Sakaki, Y. and Hayashi, T. and Hattori, M.},
	Doi = {10.1093/dnares/dsm018},
	Issn = {1340-2838},
	Journal = {DNA Research},
	Month = {9},
	Number = {4},
	Pages = {169--181},
	Publisher = {Oxford University Press},
	Title = {{Comparative Metagenomics Revealed Commonly Enriched Gene Sets in Human Gut Microbiomes}},
	Url = {http://dnaresearch.oxfordjournals.org/cgi/doi/10.1093/dnares/dsm018},
	Volume = {14},
	Year = {2007},
	Bdsk-Url-1 = {http://dnaresearch.oxfordjournals.org/cgi/doi/10.1093/dnares/dsm018},
	Bdsk-Url-2 = {https://doi.org/10.1093/dnares/dsm018}}

@article{Tzeng2004ComparisonSubstitutions,
	Author = {Tzeng, Y.-H.},
	Doi = {10.1093/molbev/msh242},
	Isbn = {0737-4038 (Print){\textbackslash}r0737-4038 (Linking)},
	Issn = {0737-4038},
	Journal = {Molecular Biology and Evolution},
	Keywords = {Accuracy of estimation, Estimation methods, Ka/Ks ratio, Nonsynonymous substitution, Synonymous substitution},
	Month = {8},
	Number = {12},
	Pages = {2290--2298},
	Pmid = {15329386},
	Title = {{Comparison of Three Methods for Estimating Rates of Synonymous and Nonsynonymous Nucleotide Substitutions}},
	Url = {https://academic.oup.com/mbe/article-lookup/doi/10.1093/molbev/msh242},
	Volume = {21},
	Year = {2004},
	Bdsk-Url-1 = {https://academic.oup.com/mbe/article-lookup/doi/10.1093/molbev/msh242},
	Bdsk-Url-2 = {https://doi.org/10.1093/molbev/msh242}}

@article{Knoppel2016CompensatingMutations,
	Author = {Kn{\"{o}}ppel, Anna and N{\"{a}}svall, Joakim and Andersson, Dan I.},
	Doi = {10.1093/molbev/msw028},
	Issn = {0737-4038},
	Journal = {Molecular Biology and Evolution},
	Keywords = {Salmonella typhimurium, Synonymous mutations, bacterial fitness, compensatory mutations, experimental evolution, protein synthesis},
	Month = {6},
	Number = {6},
	Pages = {1461--1477},
	Publisher = {Oxford University Press},
	Title = {{Compensating the Fitness Costs of Synonymous Mutations}},
	Url = {https://academic.oup.com/mbe/article-lookup/doi/10.1093/molbev/msw028},
	Volume = {33},
	Year = {2016},
	Bdsk-Url-1 = {https://academic.oup.com/mbe/article-lookup/doi/10.1093/molbev/msw028},
	Bdsk-Url-2 = {https://doi.org/10.1093/molbev/msw028}}

@article{Stoeger2015ComputerTranscriptomics.,
	Author = {Stoeger, Thomas and Battich, Nico and Herrmann, Markus D and Yakimovich, Yauhen and Pelkmans, Lucas},
	Doi = {10.1016/j.ymeth.2015.05.016},
	Issn = {1095-9130},
	Journal = {Methods (San Diego, Calif.)},
	Keywords = {FISH, High-throughput, Image-based transcriptomics, In situ hybridization, Localization, Segmentation, Single-cell, Single-molecule, Subcellular},
	Month = {9},
	Pages = {44--53},
	Pmid = {26014038},
	Title = {{Computer vision for image-based transcriptomics.}},
	Url = {http://www.sciencedirect.com/science/article/pii/S1046202315002091},
	Volume = {85},
	Year = {2015},
	Bdsk-Url-1 = {http://www.sciencedirect.com/science/article/pii/S1046202315002091},
	Bdsk-Url-2 = {https://doi.org/10.1016/j.ymeth.2015.05.016}}

@article{Kashiwagi2014ContributionQ.,
	Author = {Kashiwagi, Akiko and Sugawara, Ryu and Sano Tsushima, Fumie and Kumagai, Tomofumi and Yomo, Tetsuya},
	Doi = {10.1128/JVI.01127-14},
	Issn = {1098-5514},
	Journal = {Journal of virology},
	Month = {10},
	Number = {19},
	Pages = {11459--68},
	Pmid = {25056887},
	Publisher = {American Society for Microbiology},
	Title = {{Contribution of silent mutations to thermal adaptation of RNA bacteriophage Q{$\beta$}.}},
	Url = {http://www.ncbi.nlm.nih.gov/pubmed/25056887 http://www.pubmedcentral.nih.gov/articlerender.fcgi?artid=PMC4178783},
	Volume = {88},
	Year = {2014},
	Bdsk-Url-1 = {http://www.ncbi.nlm.nih.gov/pubmed/25056887%20http://www.pubmedcentral.nih.gov/articlerender.fcgi?artid=PMC4178783},
	Bdsk-Url-2 = {https://doi.org/10.1128/JVI.01127-14}}

@article{Ponger2002CpGProD:Sequences,
	Author = {Ponger, L. and Mouchiroud, D.},
	Doi = {10.1093/bioinformatics/18.4.631},
	Issn = {1367-4803},
	Journal = {Bioinformatics},
	Month = {4},
	Number = {4},
	Pages = {631--633},
	Title = {{CpGProD: identifying CpG islands associated with transcription start sites in large genomic mammalian sequences}},
	Url = {http://bioinformatics.oxfordjournals.org/cgi/content/long/18/4/631},
	Volume = {18},
	Year = {2002},
	Bdsk-Url-1 = {http://bioinformatics.oxfordjournals.org/cgi/content/long/18/4/631},
	Bdsk-Url-2 = {https://doi.org/10.1093/bioinformatics/18.4.631}}

@article{Jabbari2004CytosineFrequencies.,
	Author = {Jabbari, Kamel and Bernardi, Giorgio},
	Doi = {10.1016/j.gene.2004.02.043},
	Issn = {0378-1119},
	Journal = {Gene},
	Keywords = {5-Methylcytosine, 5-Methylcytosine: metabolism, Animals, Anopheles, Anopheles: genetics, Base Composition, Base Composition: genetics, CpG Islands, CpG Islands: genetics, Cytosine, Cytosine: metabolism, DNA, DNA Methylation, DNA: genetics, DNA: metabolism, Drosophila melanogaster, Drosophila melanogaster: genetics, GC Rich Sequence, GC Rich Sequence: genetics, Genome, Genome Components, Genome Components: genetics, Humans, Tetraodontiformes, Tetraodontiformes: genetics, Zebrafish, Zebrafish: genetics},
	Month = {5},
	Pages = {143--9},
	Pmid = {15177689},
	Title = {{Cytosine methylation and CpG, TpG (CpA) and TpA frequencies.}},
	Url = {http://www.sciencedirect.com/science/article/pii/S0378111904000836},
	Volume = {333},
	Year = {2004},
	Bdsk-Url-1 = {http://www.sciencedirect.com/science/article/pii/S0378111904000836},
	Bdsk-Url-2 = {https://doi.org/10.1016/j.gene.2004.02.043}}

@article{Anisimova2015DarwinIndustry,
	Author = {Anisimova, Maria},
	Doi = {10.1186/s12862-015-0352-y},
	Issn = {1471-2148},
	Journal = {BMC Evolutionary Biology},
	Language = {en},
	Month = {5},
	Number = {1},
	Pages = {76},
	Shorttitle = {Darwin and Fisher meet at biotech},
	Title = {{Darwin and Fisher meet at biotech: on the potential of computational molecular evolution in industry}},
	Url = {http://www.biomedcentral.com/1471-2148/15/76/abstract http://www.biomedcentral.com/1471-2148/15/76/ http://www.biomedcentral.com/content/pdf/s12862-015-0352-y.pdf},
	Volume = {15},
	Year = {2015},
	Bdsk-Url-1 = {http://www.biomedcentral.com/1471-2148/15/76/abstract%20http://www.biomedcentral.com/1471-2148/15/76/%20http://www.biomedcentral.com/content/pdf/s12862-015-0352-y.pdf},
	Bdsk-Url-2 = {https://doi.org/10.1186/s12862-015-0352-y}}

@article{NCBIResourceCoordinators2016DatabaseInformation.,
	Author = {NCBI Resource Coordinators, NCBI Resource},
	Doi = {10.1093/nar/gkv1290},
	Isbn = {0305-1048},
	Issn = {1362-4962},
	Journal = {Nucleic acids research},
	Month = {1},
	Number = {D1},
	Pages = {7--19},
	Pmid = {26615191},
	Publisher = {Oxford University Press},
	Title = {{Database resources of the National Center for Biotechnology Information.}},
	Url = {http://www.ncbi.nlm.nih.gov/pubmed/26615191 http://www.ncbi.nlm.nih.gov/pubmed/26615191\nhttp://www.pubmedcentral.nih.gov/articlerender.fcgi?artid=PMC4702911},
	Volume = {44},
	Year = {2016},
	Bdsk-Url-1 = {http://www.ncbi.nlm.nih.gov/pubmed/26615191%20http://www.ncbi.nlm.nih.gov/pubmed/26615191%5Cnhttp://www.pubmedcentral.nih.gov/articlerender.fcgi?artid=PMC4702911},
	Bdsk-Url-2 = {https://doi.org/10.1093/nar/gkv1290}}

@article{Hasegawa1985DatingDNA,
	Author = {Hasegawa, Masami and Kishino, Hirohisa and Yano, Taka-aki},
	Doi = {10.1007/BF02101694},
	Isbn = {0022-2844},
	Issn = {00222844},
	Journal = {Journal of Molecular Evolution},
	Keywords = {Biomedical and Life Sciences},
	Month = {10},
	Number = {2},
	Pages = {160--174},
	Pmid = {3934395},
	Publisher = {Springer-Verlag},
	Title = {{Dating of the human-ape splitting by a molecular clock of mitochondrial DNA}},
	Url = {http://link.springer.com/10.1007/BF02101694 http://dx.doi.org/10.1007/BF02101694},
	Volume = {22},
	Year = {1985},
	Bdsk-Url-1 = {http://link.springer.com/10.1007/BF02101694%20http://dx.doi.org/10.1007/BF02101694},
	Bdsk-Url-2 = {https://doi.org/10.1007/BF02101694}}

@article{Duchene2015DecliningModels,
	Author = {Duch{\^{e}}ne, Sebasti{\'a}n and Ho, Simon YW and Holmes, Edward C.},
	Doi = {10.1186/s12862-015-0312-6},
	Issn = {1471-2148},
	Journal = {BMC Evolutionary Biology},
	Keywords = {saturation, substitution model, substitution rate, transition, transversion ratio, virus},
	Language = {en},
	Month = {3},
	Number = {1},
	Pages = {1--10},
	Title = {{Declining transition/transversion ratios through time reveal limitations to the accuracy of nucleotide substitution models}},
	Url = {http://www.biomedcentral.com/1471-2148/15/36 http://www.biomedcentral.com/content/pdf/s12862-015-0312-6.pdf},
	Volume = {15},
	Year = {2015},
	Bdsk-Url-1 = {http://www.biomedcentral.com/1471-2148/15/36%20http://www.biomedcentral.com/content/pdf/s12862-015-0312-6.pdf},
	Bdsk-Url-2 = {https://doi.org/10.1186/s12862-015-0312-6}}

@article{Bali2015DecodingFunction,
	Author = {Bali, Vedrana and Bebok, Zsuzsanna},
	Doi = {10.1016/j.biocel.2015.03.011},
	Issn = {13572725},
	Journal = {The International Journal of Biochemistry {\&} Cell Biology},
	Keywords = {codon usage bias, cub},
	Pages = {58--74},
	Publisher = {Elsevier Ltd},
	Title = {{Decoding mechanisms by which silent codon changes influence protein biogenesis and function}},
	Url = {http://linkinghub.elsevier.com/retrieve/pii/S1357272515000801},
	Volume = {64},
	Year = {2015},
	Bdsk-Url-1 = {http://linkinghub.elsevier.com/retrieve/pii/S1357272515000801},
	Bdsk-Url-2 = {https://doi.org/10.1016/j.biocel.2015.03.011}}

@article{Massingham2005DetectingSelection.,
	Author = {Massingham, Tim and Goldman, Nick},
	Doi = {10.1534/genetics.104.032144},
	Issn = {0016-6731},
	Journal = {Genetics},
	Month = {3},
	Number = {3},
	Pages = {1753--62},
	Pmid = {15654091},
	Publisher = {Genetics},
	Title = {{Detecting amino acid sites under positive selection and purifying selection.}},
	Url = {http://www.ncbi.nlm.nih.gov/pubmed/9539414 http://www.pubmedcentral.nih.gov/articlerender.fcgi?artid=PMC1460041 http://www.ncbi.nlm.nih.gov/pubmed/15654091 http://www.pubmedcentral.nih.gov/articlerender.fcgi?artid=PMC1449526},
	Volume = {169},
	Year = {2005},
	Bdsk-Url-1 = {http://www.ncbi.nlm.nih.gov/pubmed/9539414%20http://www.pubmedcentral.nih.gov/articlerender.fcgi?artid=PMC1460041%20http://www.ncbi.nlm.nih.gov/pubmed/15654091%20http://www.pubmedcentral.nih.gov/articlerender.fcgi?artid=PMC1449526},
	Bdsk-Url-2 = {https://doi.org/10.1534/genetics.104.032144}}

@article{Parto2017DetectingModels,
	Author = {Parto, Sahar and Lartillot, Nicolas},
	Doi = {10.1186/s12862-017-0979-y},
	Journal = {BMC Evolutionary Biology},
	Month = {12},
	Number = {1},
	Pages = {147},
	Title = {{Detecting consistent patterns of directional adaptation using differential selection codon models}},
	Url = {http://bmcevolbiol.biomedcentral.com/articles/10.1186/s12862-017-0979-y},
	Volume = {17},
	Year = {2017},
	Bdsk-Url-1 = {http://bmcevolbiol.biomedcentral.com/articles/10.1186/s12862-017-0979-y},
	Bdsk-Url-2 = {https://doi.org/10.1186/s12862-017-0979-y}}

@article{Ohta1996DevelopmentTheories,
	Author = {Ohta, Tomoko and Gillespie, John H.},
	Doi = {10.1006/tpbi.1996.0007},
	Issn = {00405809},
	Journal = {Theoretical Population Biology},
	Month = {4},
	Number = {2},
	Pages = {128--142},
	Title = {{Development of Neutral and Nearly Neutral Theories}},
	Url = {http://linkinghub.elsevier.com/retrieve/pii/S0040580996900076},
	Volume = {49},
	Year = {1996},
	Bdsk-Url-1 = {http://linkinghub.elsevier.com/retrieve/pii/S0040580996900076},
	Bdsk-Url-2 = {https://doi.org/10.1006/tpbi.1996.0007}}

@article{Shen2016DietaryConsortium,
	Author = {Shen, Ting-Chin David and Chehoud, Christel and Ni, Josephine and Hsu, Evelyn and Chen, Ying-Yu and Bailey, Aubrey and Laughlin, Alice and Bittinger, Kyle and Bushman, Frederic D and Wu, Gary D},
	Doi = {10.1371/journal.pone.0155620},
	Editor = {Rawls, John F.},
	Issn = {1932-6203},
	Journal = {PLOS ONE},
	Month = {5},
	Number = {5},
	Pages = {e0155620},
	Pmid = {27176607},
	Publisher = {Public Library of Science},
	Title = {{Dietary Regulation of the Gut Microbiota Engineered by a Minimal Defined Bacterial Consortium}},
	Url = {http://dx.plos.org/10.1371/journal.pone.0155620},
	Volume = {11},
	Year = {2016},
	Bdsk-Url-1 = {http://dx.plos.org/10.1371/journal.pone.0155620},
	Bdsk-Url-2 = {https://doi.org/10.1371/journal.pone.0155620}}

@article{Wenzel2015DiggingSpecies,
	Author = {Wenzel, M. a. and Piertney, S. B.},
	Doi = {10.1111/jeb.12614},
	Issn = {1010061X},
	Journal = {Journal of Evolutionary Biology},
	Pages = {n/a-n/a},
	Title = {{Digging for gold nuggets: uncovering novel candidate genes for variation in gastrointestinal nematode burden in a wild bird species}},
	Url = {http://doi.wiley.com/10.1111/jeb.12614},
	Volume = {28},
	Year = {2015},
	Bdsk-Url-1 = {http://doi.wiley.com/10.1111/jeb.12614},
	Bdsk-Url-2 = {https://doi.org/10.1111/jeb.12614}}

@article{Felsenstein1984DISTANCEJUSTIFICATION,
	Author = {Felsenstein, Joseph},
	Doi = {10.1111/j.1558-5646.1984.tb00255.x},
	Issn = {00143820},
	Journal = {Evolution},
	Month = {1},
	Number = {1},
	Pages = {16--24},
	Publisher = {Wiley/Blackwell (10.1111)},
	Title = {{DISTANCE METHODS FOR INFERRING PHYLOGENIES: A JUSTIFICATION}},
	Url = {http://doi.wiley.com/10.1111/j.1558-5646.1984.tb00255.x},
	Volume = {38},
	Year = {1984},
	Bdsk-Url-1 = {http://doi.wiley.com/10.1111/j.1558-5646.1984.tb00255.x},
	Bdsk-Url-2 = {https://doi.org/10.1111/j.1558-5646.1984.tb00255.x}}

@article{Whelan1999DistributionsPhylogenetics,
	Author = {Whelan, S. and Goldman, N.},
	Doi = {10.1093/oxfordjournals.molbev.a026219},
	Issn = {0737-4038},
	Journal = {Molecular Biology and Evolution},
	Month = {9},
	Number = {9},
	Pages = {1292--1299},
	Publisher = {Oxford University Press},
	Title = {{Distributions of Statistics Used for the Comparison of Models of Sequence Evolution in Phylogenetics}},
	Url = {https://academic.oup.com/mbe/article-lookup/doi/10.1093/oxfordjournals.molbev.a026219},
	Volume = {16},
	Year = {1999},
	Bdsk-Url-1 = {https://academic.oup.com/mbe/article-lookup/doi/10.1093/oxfordjournals.molbev.a026219},
	Bdsk-Url-2 = {https://doi.org/10.1093/oxfordjournals.molbev.a026219}}

@article{Sharp1995DNASilence.,
	Author = {Sharp, Paul M. and Averof, Michalis and Lloyd, Andrew T. and Matassi, Giorgio and Peden, John F.},
	Doi = {10.1098/rstb.1995.0108},
	Isbn = {0962-8436},
	Issn = {0962-8436},
	Journal = {Philosophical transactions of the Royal Society of London. Series B, Biological sciences},
	Month = {9},
	Number = {1329},
	Pages = {241--247},
	Pmid = {8577834},
	Shorttitle = {DNA Sequence Evolution},
	Title = {{DNA sequence evolution: the sounds of silence.}},
	Url = {http://www.jstor.org/stable/56218 http://www.jstor.org/stable/pdfplus/10.2307/56218.pdf?acceptTC=true},
	Volume = {349},
	Year = {1995},
	Bdsk-Url-1 = {http://www.jstor.org/stable/56218%20http://www.jstor.org/stable/pdfplus/10.2307/56218.pdf?acceptTC=true},
	Bdsk-Url-2 = {https://doi.org/10.1098/rstb.1995.0108}}

@misc{Wetterstrand2016DNAGSP,
	Author = {Wetterstrand, KA},
	Title = {{DNA Sequencing Costs: Data from the NHGRI Genome Sequencing Program (GSP)}},
	Url = {www.genome.gov/sequencingcostsdata},
	Year = {2016},
	Bdsk-Url-1 = {www.genome.gov/sequencingcostsdata}}

@article{Low2013DraculasVenom,
	Author = {Low, Dolyce H.W. and Sunagar, Kartik and Undheim, Eivind A.B. and Ali, Syed A. and Alagon, Alejandro C. and Ruder, Tim and Jackson, Timothy N.W. and Pineda Gonzalez, Sandy and King, Glenn F. and Jones, Alun and Antunes, Agostinho and Fry, Bryan G.},
	Doi = {10.1016/j.jprot.2013.05.034},
	Issn = {18743919},
	Journal = {Journal of Proteomics},
	Pages = {95--111},
	Title = {{Dracula's children: Molecular evolution of vampire bat venom}},
	Volume = {89},
	Year = {2013},
	Bdsk-Url-1 = {https://doi.org/10.1016/j.jprot.2013.05.034}}

@article{Zhang2011DynamicMethod.,
	Author = {Zhang, Chengjun and Wang, Jia and Xie, Weibo and Zhou, Gang and Long, Manyuan and Zhang, Qifa},
	Doi = {10.1073/pnas.1018621108},
	Issn = {1091-6490},
	Journal = {Proceedings of the National Academy of Sciences of the United States of America},
	Month = {5},
	Number = {19},
	Pages = {7860--5},
	Pmid = {21521791},
	Publisher = {National Academy of Sciences},
	Title = {{Dynamic programming procedure for searching optimal models to estimate substitution rates based on the maximum-likelihood method.}},
	Url = {http://www.ncbi.nlm.nih.gov/pubmed/21521791 http://www.pubmedcentral.nih.gov/articlerender.fcgi?artid=PMC3093512},
	Volume = {108},
	Year = {2011},
	Bdsk-Url-1 = {http://www.ncbi.nlm.nih.gov/pubmed/21521791%20http://www.pubmedcentral.nih.gov/articlerender.fcgi?artid=PMC3093512},
	Bdsk-Url-2 = {https://doi.org/10.1073/pnas.1018621108}}

@article{Eirew2014DynamicsResolution,
	Author = {Eirew, Peter and Steif, Adi and Khattra, Jaswinder and Ha, Gavin and Yap, Damian and Farahani, Hossein and Gelmon, Karen and Chia, Stephen and Mar, Colin and Wan, Adrian and Laks, Emma and Biele, Justina and Shumansky, Karey and Rosner, Jamie and McPherson, Andrew and Nielsen, Cydney and Roth, Andrew J. L. and Lefebvre, Calvin and Bashashati, Ali and de Souza, Camila and Siu, Celia and Aniba, Radhouane and Brimhall, Jazmine and Oloumi, Arusha and Osako, Tomo and Bruna, Alejandra and Sandoval, Jose L. and Algara, Teresa and Greenwood, Wendy and Leung, Kaston and Cheng, Hongwei and Xue, Hui and Wang, Yuzhuo and Lin, Dong and Mungall, Andrew J. and Moore, Richard and Zhao, Yongjun and Lorette, Julie and Nguyen, Long and Huntsman, David and Eaves, Connie J. and Hansen, Carl and Marra, Marco A. and Caldas, Carlos and Shah, Sohrab P. and Aparicio, Samuel},
	Doi = {10.1038/nature13952},
	Issn = {0028-0836},
	Journal = {Nature},
	Month = {11},
	Number = {7539},
	Pages = {422--426},
	Publisher = {Nature Publishing Group},
	Title = {{Dynamics of genomic clones in breast cancer patient xenografts at single-cell resolution}},
	Url = {http://www.nature.com/doifinder/10.1038/nature13952},
	Volume = {518},
	Year = {2014},
	Bdsk-Url-1 = {http://www.nature.com/doifinder/10.1038/nature13952},
	Bdsk-Url-2 = {https://doi.org/10.1038/nature13952}}

@article{Dutheil2012EfficientEvolution,
	Author = {Dutheil, Julien Y. and Galtier, Nicolas and Romiguier, Jonathan and Douzery, Emmanuel J.P. and Ranwez, Vincent and Boussau, Bastien},
	Doi = {10.1093/molbev/mss059},
	Issn = {1537-1719},
	Journal = {Molecular Biology and Evolution},
	Month = {7},
	Number = {7},
	Pages = {1861--1874},
	Publisher = {Oxford University Press},
	Title = {{Efficient Selection of Branch-Specific Models of Sequence Evolution}},
	Url = {https://academic.oup.com/mbe/article-lookup/doi/10.1093/molbev/mss059},
	Volume = {29},
	Year = {2012},
	Bdsk-Url-1 = {https://academic.oup.com/mbe/article-lookup/doi/10.1093/molbev/mss059},
	Bdsk-Url-2 = {https://doi.org/10.1093/molbev/mss059}}

@article{Stewart2015ElevatedMaculosum,
	Author = {Stewart, Jane E. and Brooks, Kyle and Brannen, Phillip M. and Cline, William O. and Brewer, Marin T.},
	Doi = {10.1371/journal.pone.0132545},
	Issn = {1932-6203},
	Journal = {Plos One},
	Number = {7},
	Pages = {e0132545},
	Title = {{Elevated Genetic Diversity in the Emerging Blueberry Pathogen Exobasidium maculosum}},
	Url = {http://dx.plos.org/10.1371/journal.pone.0132545},
	Volume = {10},
	Year = {2015},
	Bdsk-Url-1 = {http://dx.plos.org/10.1371/journal.pone.0132545},
	Bdsk-Url-2 = {https://doi.org/10.1371/journal.pone.0132545}}

@article{Vilella2008EnsemblComparaVertebrates,
	Author = {Vilella, Albert J and Severin, Jessica and Ureta-Vidal, Abel and Heng, Li and Durbin, Richard and Birney, Ewan},
	Doi = {10.1101/gr.073585.107},
	Isbn = {1088-9051},
	Issn = {1088-9051},
	Journal = {Genome Research},
	Month = {12},
	Number = {2},
	Pages = {327--335},
	Pmid = {19029536},
	Publisher = {Cold Spring Harbor Laboratory Press},
	Title = {{EnsemblCompara GeneTrees: Complete, duplication-aware phylogenetic trees in vertebrates}},
	Url = {http://www.ncbi.nlm.nih.gov/pubmed/19029536 http://genome.cshlp.org/cgi/doi/10.1101/gr.073585.107},
	Volume = {19},
	Year = {2008},
	Bdsk-Url-1 = {http://www.ncbi.nlm.nih.gov/pubmed/19029536%20http://genome.cshlp.org/cgi/doi/10.1101/gr.073585.107},
	Bdsk-Url-2 = {https://doi.org/10.1101/gr.073585.107}}

@misc{Saiki1985EnzymaticAnemia,
	Arxivid = {NIHMS150003},
	Author = {Saiki, R. and Scharf, S and Faloona, F and Mullis, Kary and Horn, G. and Erlich, H. and Arnheim, N},
	Booktitle = {Science},
	Doi = {10.1126/science.2999980},
	Isbn = {0036-8075 (Print){\textbackslash}r0036-8075 (Linking)},
	Issn = {0036-8075},
	Keywords = {20th Century, Anemia, Base Sequence, Gene Amplification, Globins, Globins: genetics, History, Humans, Molecular Sequence Data, Sickle Cell, Sickle Cell: diagnosis, Sickle Cell: genetics},
	Number = {4732},
	Pages = {1350 - 1354},
	Pmid = {1422056},
	Title = {{Enzymatic amplification of beta-globin genomic sequences and restriction site analysis for diagnosis of sickle cell anemia}},
	Url = {http://www.ncbi.nlm.nih.gov/pubmed/2999980\nhttp://www.ncbi.nlm.nih.gov/pubmed/1422056\nhttp://www.sciencemag.org/cgi/doi/10.1126/science.2999980},
	Volume = {230},
	Year = {1985},
	Bdsk-Url-1 = {http://www.ncbi.nlm.nih.gov/pubmed/2999980%5Cnhttp://www.ncbi.nlm.nih.gov/pubmed/1422056%5Cnhttp://www.sciencemag.org/cgi/doi/10.1126/science.2999980},
	Bdsk-Url-2 = {https://doi.org/10.1126/science.2999980}}

@article{Messier1997EpisodicLysozymes,
	Author = {Messier, Walter and Stewart, Caro-Beth},
	Doi = {10.1038/385151a0},
	Journal = {Nature},
	Month = {1},
	Number = {6612},
	Pages = {151--154},
	Title = {{Episodic adaptive evolution of primate lysozymes}},
	Url = {http://www.nature.com/doifinder/10.1038/385151a0},
	Volume = {385},
	Year = {1997},
	Bdsk-Url-1 = {http://www.nature.com/doifinder/10.1038/385151a0},
	Bdsk-Url-2 = {https://doi.org/10.1038/385151a0}}

@article{Metropolis1953EquationMachines,
	Arxivid = {5744249209},
	Author = {Metropolis, Nicholas and Rosenbluth, Arianna W. and Rosenbluth, Marshall N. and Teller, Augusta H. and Teller, Edward},
	Doi = {http://dx.doi.org/10.1063/1.1699114},
	Isbn = {doi:10.1063/1.1699114},
	Issn = {00219606},
	Journal = {Journal Chemical Physics},
	Keywords = {and edward, arianna w, ation of state calculations, augusta h, by fast computing machines, marshall n, nicholas metropolis, rosenbluth, teller},
	Number = {6},
	Pages = {1087--1092},
	Pmid = {2797},
	Title = {{Equation of state calculations by fast computing machines}},
	Url = {http://jcp.aip.org/resource/1/jcpsa6/v21/i6/p1087_s1?bypassSSO=1},
	Volume = {21},
	Year = {1953},
	Bdsk-Url-1 = {http://jcp.aip.org/resource/1/jcpsa6/v21/i6/p1087_s1?bypassSSO=1},
	Bdsk-Url-2 = {http://dx.doi.org/10.1063/1.1699114}}

@article{Golding1984EstimatesAssumptions.,
	Author = {Golding, G B},
	Doi = {10.1093/oxfordjournals.molbev.a040303},
	Issn = {07374038},
	Journal = {Molecular Biology and Evolution},
	Month = {2},
	Number = {1},
	Pages = {125--142},
	Publisher = {Oxford University Press},
	Title = {{Estimates of DNA and protein sequence divergence: an examination of some assumptions.}},
	Url = {https://academic.oup.com/mbe/article/1/1/125/1508298/Estimates-of-DNA-and-protein-sequence-divergence},
	Volume = {1},
	Year = {1984},
	Bdsk-Url-1 = {https://academic.oup.com/mbe/article/1/1/125/1508298/Estimates-of-DNA-and-protein-sequence-divergence},
	Bdsk-Url-2 = {https://doi.org/10.1093/oxfordjournals.molbev.a040303}}

@article{Gilchrist2015EstimatingAlone,
	Author = {Gilchrist, Michael A. and Chen, Wei-Chen and Shah, Premal and Landerer, Cedric L. and Zaretzki, Russell},
	Doi = {10.1093/gbe/evv087},
	Issn = {, 1759-6653},
	Journal = {Genome Biology and Evolution},
	Language = {en},
	Month = {6},
	Number = {6},
	Pages = {1559--1579},
	Title = {{Estimating Gene Expression and Codon-Specific Translational Efficiencies, Mutation Biases, and Selection Coefficients from Genomic Data Alone}},
	Url = {http://gbe.oxfordjournals.org/content/7/6/1559.abstract http://gbe.oxfordjournals.org/content/7/6/1559 http://gbe.oxfordjournals.org/content/7/6/1559.full.pdf http://www.ncbi.nlm.nih.gov/pubmed/25977456},
	Volume = {7},
	Year = {2015},
	Bdsk-Url-1 = {http://gbe.oxfordjournals.org/content/7/6/1559.abstract%20http://gbe.oxfordjournals.org/content/7/6/1559%20http://gbe.oxfordjournals.org/content/7/6/1559.full.pdf%20http://www.ncbi.nlm.nih.gov/pubmed/25977456},
	Bdsk-Url-2 = {https://doi.org/10.1093/gbe/evv087}}

@article{KosakovskyPond2008EstimatingModels.,
	Author = {Kosakovsky Pond, S L and Poon, A F Y and Z{\'{a}}rate, S and Smith, D M and Little, S J and Pillai, S K and Ellis, R J and Wong, J K and Leigh Brown, A J and Richman, D D and Frost, S D W},
	Doi = {10.1002/sim.3192},
	Journal = {Statistics in medicine},
	Month = {10},
	Number = {23},
	Pages = {4779--89},
	Pmid = {18381707},
	Publisher = {NIH Public Access},
	Title = {{Estimating selection pressures on HIV-1 using phylogenetic likelihood models.}},
	Url = {http://www.ncbi.nlm.nih.gov/pubmed/18381707 http://www.ncbi.nlm.nih.gov/pubmed/18381707},
	Volume = {27},
	Year = {2008},
	Bdsk-Url-1 = {http://www.ncbi.nlm.nih.gov/pubmed/18381707%20http://www.ncbi.nlm.nih.gov/pubmed/18381707},
	Bdsk-Url-2 = {https://doi.org/10.1002/sim.3192}}

@article{Yang1994EstimatingSubstitution,
	Author = {Yang, Ziheng},
	Doi = {10.1007/BF00178256},
	Issn = {0022-2844},
	Journal = {Journal of Molecular Evolution},
	Month = {7},
	Number = {1},
	Pages = {105--111},
	Publisher = {Springer-Verlag},
	Title = {{Estimating the pattern of nucleotide substitution}},
	Url = {http://link.springer.com/10.1007/BF00178256},
	Volume = {39},
	Year = {1994},
	Bdsk-Url-1 = {http://link.springer.com/10.1007/BF00178256},
	Bdsk-Url-2 = {https://doi.org/10.1007/BF00178256}}

@article{Nei1978EstimationIndividuals,
	Author = {Nei, Masatoshi},
	Journal = {Genetics},
	Number = {89},
	Pages = {583--590},
	Title = {{Estimation of Average Heterozygosity and Genetic Distance from a Small Number of Individuals}},
	Year = {1978}}

@article{Nei1978EstimationIndividualsb,
	Author = {Nei, Masatoshi},
	Issn = {0016-6731, 1943-2631},
	Journal = {Genetics},
	Language = {en},
	Month = {7},
	Number = {3},
	Pages = {583--590},
	Title = {{Estimation of Average Heterozygosity and Genetic Distance from a Small Number of Individuals}},
	Url = {http://www.genetics.org/content/89/3/583 http://www.genetics.org/content/89/3/583.full.pdf http://www.genetics.org/content/89/3/583.short http://www.ncbi.nlm.nih.gov/pubmed/17248844},
	Volume = {89},
	Year = {1978},
	Bdsk-Url-1 = {http://www.genetics.org/content/89/3/583%20http://www.genetics.org/content/89/3/583.full.pdf%20http://www.genetics.org/content/89/3/583.short%20http://www.ncbi.nlm.nih.gov/pubmed/17248844}}

@article{Zharkikh1994EstimationSequences,
	Author = {Zharkikh, Andrey},
	Doi = {10.1007/BF00160155},
	Issn = {0022-2844},
	Journal = {Journal of Molecular Evolution},
	Month = {9},
	Number = {3},
	Pages = {315--329},
	Publisher = {Springer-Verlag},
	Title = {{Estimation of evolutionary distances between nucleotide sequences}},
	Url = {http://link.springer.com/10.1007/BF00160155},
	Volume = {39},
	Year = {1994},
	Bdsk-Url-1 = {http://link.springer.com/10.1007/BF00160155},
	Bdsk-Url-2 = {https://doi.org/10.1007/BF00160155}}

@article{Tamura1993EstimationChimpanzees.,
	Author = {Tamura, K and Nei, M},
	Doi = {10.1093/oxfordjournals.molbev.a040023},
	Issn = {1537-1719},
	Journal = {Molecular Biology and Evolution},
	Month = {5},
	Number = {3},
	Pages = {512--526},
	Publisher = {Oxford University Press},
	Title = {{Estimation of the number of nucleotide substitutions in the control region of mitochondrial DNA in humans and chimpanzees.}},
	Url = {https://academic.oup.com/mbe/article/10/3/512/1016366/Estimation-of-the-number-of-nucleotide},
	Volume = {10},
	Year = {1993},
	Bdsk-Url-1 = {https://academic.oup.com/mbe/article/10/3/512/1016366/Estimation-of-the-number-of-nucleotide},
	Bdsk-Url-2 = {https://doi.org/10.1093/oxfordjournals.molbev.a040023}}

@article{Yu2014EvaluationBarcoding,
	Author = {Yu, Hong and Kong, Lingfeng and Li, Qi},
	Doi = {10.3109/19401736.2014.945579},
	Isbn = {1940-1744 (Electronic){\textbackslash}r1940-1736 (Linking)},
	Issn = {1940-1744},
	Journal = {Mitochondrial DNA},
	Month = {3},
	Number = {2},
	Pages = {1--4},
	Pmid = {25109631},
	Publisher = {Taylor {\&} Francis},
	Title = {{Evaluation of the efficacy of twelve mitochondrial protein-coding genes as barcodes for mollusk DNA barcoding}},
	Url = {http://www.tandfonline.com/doi/full/10.3109/19401736.2014.945579 http://www.ncbi.nlm.nih.gov/pubmed/25109631},
	Volume = {27},
	Year = {2014},
	Bdsk-Url-1 = {http://www.tandfonline.com/doi/full/10.3109/19401736.2014.945579%20http://www.ncbi.nlm.nih.gov/pubmed/25109631},
	Bdsk-Url-2 = {https://doi.org/10.3109/19401736.2014.945579}}

@article{Wernegreen1999EvidenceGenes,
	Author = {Wernegreen, J J and Moran, N A},
	Issn = {0737-4038},
	Journal = {Mol. Biol. Evol},
	Number = {1},
	Pages = {83--97},
	Title = {{Evidence for Genetic Drift in Endosymbionts (Buchnera): Analyses of Protein-Coding Genes}},
	Url = {https://watermark.silverchair.com/mbev_16_01_0083.pdf?token=AQECAHi208BE49Ooan9kkhW_Ercy7Dm3ZL_9Cf3qfKAc485ysgAAAgUwggIBBgkqhkiG9w0BBwagggHyMIIB7gIBADCCAecGCSqGSIb3DQEHATAeBglghkgBZQMEAS4wEQQMTxZbF4i1XHQvfCgaAgEQgIIBuOmpVs9ddysGn16uMRZoFbeb0OTUWDDh7jERJ0_ApGduxA0aGkK0u1WW5g51VPd3Ym4iNy8Ap1ZVAx1gEH1OL7T9Cq1v3nnwKEP5aW106KKKwqB0_L32xNx7d7jWBdsc9ikN2wXYouqpIM0GO59DC7dm52GQ_6WWCpyALHSUb1_gHkUqQMWoDLBREquQIzzt3Jf1zg27rYqVToEBlFqzX1ULzyIDmwG2c2oToeclQ2vlTHmuNBxvAuePNg7pUwRKIL15WnzfiX55BbPkd6w1IaclHftGsdVfk3XLOHGRxxBUJvlhQBivqUFtSXJ20tqy9N_x1Dpf_ZzqvYWrALK9HnRg8wzig38XZqvWz6Wgvr8olswvy2st1bmRrC5fxMx2P4Ov0jtzipYiu5QH5zlmHfjQ7wW6AztJqDMQwaPw4zFygDoheO7KA8JushrUeDCM7jhOGSUIVT_QP4adcBW8KPhvlhtjASDTWm_v5uy3Mnhcl92hhX7weZcP3NdniXRYB71laFpE8KY9C-7qhkOP68jhSr7VmRvBN6AWV7moGl0KKdHVchfKxcn6VturzYU2FURTkqHx3xMe},
	Volume = {16},
	Year = {1999},
	Bdsk-Url-1 = {https://watermark.silverchair.com/mbev_16_01_0083.pdf?token=AQECAHi208BE49Ooan9kkhW_Ercy7Dm3ZL_9Cf3qfKAc485ysgAAAgUwggIBBgkqhkiG9w0BBwagggHyMIIB7gIBADCCAecGCSqGSIb3DQEHATAeBglghkgBZQMEAS4wEQQMTxZbF4i1XHQvfCgaAgEQgIIBuOmpVs9ddysGn16uMRZoFbeb0OTUWDDh7jERJ0_ApGduxA0aGkK0u1WW5g51VPd3Ym4iNy8Ap1ZVAx1gEH1OL7T9Cq1v3nnwKEP5aW106KKKwqB0_L32xNx7d7jWBdsc9ikN2wXYouqpIM0GO59DC7dm52GQ_6WWCpyALHSUb1_gHkUqQMWoDLBREquQIzzt3Jf1zg27rYqVToEBlFqzX1ULzyIDmwG2c2oToeclQ2vlTHmuNBxvAuePNg7pUwRKIL15WnzfiX55BbPkd6w1IaclHftGsdVfk3XLOHGRxxBUJvlhQBivqUFtSXJ20tqy9N_x1Dpf_ZzqvYWrALK9HnRg8wzig38XZqvWz6Wgvr8olswvy2st1bmRrC5fxMx2P4Ov0jtzipYiu5QH5zlmHfjQ7wW6AztJqDMQwaPw4zFygDoheO7KA8JushrUeDCM7jhOGSUIVT_QP4adcBW8KPhvlhtjASDTWm_v5uy3Mnhcl92hhX7weZcP3NdniXRYB71laFpE8KY9C-7qhkOP68jhSr7VmRvBN6AWV7moGl0KKdHVchfKxcn6VturzYU2FURTkqHx3xMe}}

@article{Parmley2006EvidenceEnhancers,
	Author = {Parmley, Joanna L. and Chamary, J. V. and Hurst, Laurence D.},
	Doi = {10.1093/molbev/msj035},
	Isbn = {0737-4038; 0737-4038},
	Issn = {07374038},
	Journal = {Molecular Biology and Evolution},
	Keywords = {Codon usage bias, Mutation rate, Purifying selection, Splicing, Synonymous sites},
	Language = {en},
	Month = {2},
	Number = {2},
	Pages = {301--309},
	Pmid = {16221894},
	Title = {{Evidence for purifying selection against synonymous mutations in mammalian exonic splicing enhancers}},
	Url = {http://mbe.oxfordjournals.org/content/23/2/301 http://mbe.oxfordjournals.org/content/23/2/301.full.pdf http://mbe.oxfordjournals.org/content/23/2/301.short http://www.ncbi.nlm.nih.gov/pubmed/16221894},
	Volume = {23},
	Year = {2006},
	Bdsk-Url-1 = {http://mbe.oxfordjournals.org/content/23/2/301%20http://mbe.oxfordjournals.org/content/23/2/301.full.pdf%20http://mbe.oxfordjournals.org/content/23/2/301.short%20http://www.ncbi.nlm.nih.gov/pubmed/16221894},
	Bdsk-Url-2 = {https://doi.org/10.1093/molbev/msj035}}

@article{Xing2005EvidenceSubsequences.,
	Author = {Xing, Yi and Lee, Christopher},
	Doi = {10.1073/pnas.0501213102},
	Isbn = {0027-8424 (Print)},
	Issn = {0027-8424},
	Journal = {Proceedings of the National Academy of Sciences of the United States of America},
	Keywords = {Alternative Splicing, Alternative Splicing: genetics, Amino Acid Substitution, Amino Acid Substitution: genetics, Animals, Evolution, Expressed Sequence Tags, Genetic, Genome, Human, Humans, Mice, Models, Molecular, Molecular Sequence Data, Point Mutation, Proteins, Proteins: genetics, Selection},
	Language = {en},
	Month = {9},
	Number = {38},
	Pages = {13526--31},
	Pmid = {16157889},
	Title = {{Evidence of functional selection pressure for alternative splicing events that accelerate evolution of protein subsequences.}},
	Url = {http://www.pnas.org/content/102/38/13526 http://www.ncbi.nlm.nih.gov/pubmed/16157889 http://www.pnas.org/content/102/38/13526.full.pdf http://www.pnas.org/content/102/38/13526.short http://www.pnas.org/content/102/38/13526.abstract},
	Volume = {102},
	Year = {2005},
	Bdsk-Url-1 = {http://www.pnas.org/content/102/38/13526%20http://www.ncbi.nlm.nih.gov/pubmed/16157889%20http://www.pnas.org/content/102/38/13526.full.pdf%20http://www.pnas.org/content/102/38/13526.short%20http://www.pnas.org/content/102/38/13526.abstract},
	Bdsk-Url-2 = {https://doi.org/10.1073/pnas.0501213102}}

@article{Ndhlovu2015EvoDB:PFAM-A,
	Author = {Ndhlovu, Andrew and Durand, Pierre M. and Hazelhurst, Scott},
	Doi = {10.1093/database/bav065},
	Journal = {Database},
	Month = {7},
	Pages = {bav065},
	Publisher = {Oxford University Press},
	Title = {{EvoDB: a database of evolutionary rate profiles, associated protein domains and phylogenetic trees for PFAM-A}},
	Url = {https://academic.oup.com/database/article-lookup/doi/10.1093/database/bav065},
	Volume = {2015},
	Year = {2015},
	Bdsk-Url-1 = {https://academic.oup.com/database/article-lookup/doi/10.1093/database/bav065},
	Bdsk-Url-2 = {https://doi.org/10.1093/database/bav065}}

@book{Morgan1925EvolutionEd.,
	Address = {Princeton, NJ, US},
	Author = {Morgan, Thomas Hunt},
	Pages = {211},
	Publisher = {Princeton University Press},
	Title = {{Evolution and genetics (2nd ed.)}},
	Volume = {ix},
	Year = {1925}}

@article{Shabalina2014EvolutionMammals,
	Author = {Shabalina, Svetlana a. and Ogurtsov, Aleksey Y. and Spiridonov, Nikolay a. and Koonin, Eugene V.},
	Doi = {10.1093/nar/gku342},
	Isbn = {1362-4962 (Electronic) 0305-1048 (Linking)},
	Issn = {13624962},
	Journal = {Nucleic Acids Research},
	Language = {en},
	Month = {6},
	Number = {11},
	Pages = {7132--7144},
	Pmid = {24792168},
	Shorttitle = {Evolution at protein ends},
	Title = {{Evolution at protein ends: Major contribution of alternative transcription initiation and termination to the transcriptome and proteome diversity in mammals}},
	Url = {http://nar.oxfordjournals.org/content/42/11/7132 http://nar.oxfordjournals.org/content/42/11/7132.full.pdf http://nar.oxfordjournals.org/content/42/11/7132.short http://www.ncbi.nlm.nih.gov/pubmed/24792168},
	Volume = {42},
	Year = {2014},
	Bdsk-Url-1 = {http://nar.oxfordjournals.org/content/42/11/7132%20http://nar.oxfordjournals.org/content/42/11/7132.full.pdf%20http://nar.oxfordjournals.org/content/42/11/7132.short%20http://www.ncbi.nlm.nih.gov/pubmed/24792168},
	Bdsk-Url-2 = {https://doi.org/10.1093/nar/gku342}}

@article{Jukes1969EvolutionMolecules,
	Author = {Jukes, T H and Cantor, C R},
	Doi = {citeulike-article-id:768582},
	Isbn = {978-1-4832-3211-9},
	Issn = {0022-2143},
	Journal = {Mammalian Protein Metabolism},
	Pages = {21--123},
	Pmid = {6066618},
	Title = {{Evolution of protein molecules}},
	Url = {papers3://publication/uuid/9936EA1E-FABA-4489-BFEB-0F884E5F8291},
	Year = {1969},
	Bdsk-Url-1 = {papers3://publication/uuid/9936EA1E-FABA-4489-BFEB-0F884E5F8291},
	Bdsk-Url-2 = {citeulike-article-id:768582}}

@article{Duret2002EvolutionMetazoans,
	Author = {Duret, Laurent},
	Doi = {10.1016/S0959-437X(02)00353-2},
	Issn = {0959437X},
	Journal = {Current Opinion in Genetics {\&} Development},
	Keywords = {Hill-Robertson interference, biased gene conversion, isochore, mutation bias, selection, synonymous codon usage},
	Month = {12},
	Number = {6},
	Pages = {640--649},
	Title = {{Evolution of synonymous codon usage in metazoans}},
	Url = {http://linkinghub.elsevier.com/retrieve/pii/S0959437X02003532},
	Volume = {12},
	Year = {2002},
	Bdsk-Url-1 = {http://linkinghub.elsevier.com/retrieve/pii/S0959437X02003532},
	Bdsk-Url-2 = {https://doi.org/10.1016/S0959-437X(02)00353-2}}

@article{Sunagar2013EvolutionScaffolds,
	Author = {Sunagar, Kartik and Undheim, Eivind and Chan, Angelo and Koludarov, Ivan and Mu{\~{n}}oz-G{\'{o}}mez, Sergio and Antunes, Agostinho and Fry, Bryan},
	Doi = {10.3390/toxins5122456},
	Issn = {2072-6651},
	Journal = {Toxins},
	Keywords = {adaptive evolution, scorpion toxin scaffolds, scorpion venom arsenal},
	Month = {12},
	Number = {12},
	Pages = {2456--2487},
	Publisher = {Multidisciplinary Digital Publishing Institute},
	Title = {{Evolution Stings: The Origin and Diversification of Scorpion Toxin Peptide Scaffolds}},
	Url = {http://www.mdpi.com/2072-6651/5/12/2456/},
	Volume = {5},
	Year = {2013},
	Bdsk-Url-1 = {http://www.mdpi.com/2072-6651/5/12/2456/},
	Bdsk-Url-2 = {https://doi.org/10.3390/toxins5122456}}

@article{Griffin2012EvolutionaryApproach,
	Author = {Griffin, Randi H. and Matthews, Luke J. and Nunn, Charles L.},
	Doi = {10.1002/ajpa.22008},
	Issn = {00029483},
	Journal = {American Journal of Physical Anthropology},
	Keywords = {activity pattern, evolutionary disequilibrium, lemurs, phylogenetic reconstruction},
	Month = {3},
	Number = {3},
	Pages = {409--416},
	Publisher = {Wiley Subscription Services, Inc., A Wiley Company},
	Title = {{Evolutionary disequilibrium and activity period in primates: A bayesian phylogenetic approach}},
	Url = {http://doi.wiley.com/10.1002/ajpa.22008},
	Volume = {147},
	Year = {2012},
	Bdsk-Url-1 = {http://doi.wiley.com/10.1002/ajpa.22008},
	Bdsk-Url-2 = {https://doi.org/10.1002/ajpa.22008}}

@article{Halpern1998EvolutionaryFrequencies.,
	Author = {Halpern, A L and Bruno, W J},
	Issn = {0737-4038},
	Journal = {Molecular biology and evolution},
	Month = {7},
	Number = {7},
	Pages = {910--7},
	Pmid = {9656490},
	Publisher = {Oxford University Press},
	Title = {{Evolutionary distances for protein-coding sequences: modeling site-specific residue frequencies.}},
	Url = {http://www.ncbi.nlm.nih.gov/pubmed/9656490},
	Volume = {15},
	Year = {1998},
	Bdsk-Url-1 = {http://www.ncbi.nlm.nih.gov/pubmed/9656490}}

@article{Yang2011EvolutionaryEnvironment.,
	Author = {Yang, Lei and Jelsbak, Lars and Marvig, Rasmus Lykke and Damki{\ae}r, S{\o}ren and Workman, Christopher T and Rau, Martin Holm and Hansen, Susse Kirkelund and Folkesson, Anders and Johansen, Helle Krogh and Ciofu, Oana and H{\o}iby, Niels and Sommer, Morten O A and Molin, S{\o}ren},
	Doi = {10.1073/pnas.1018249108},
	Isbn = {0027-8424},
	Issn = {1091-6490},
	Journal = {Proceedings of the National Academy of Sciences of the United States of America},
	Keywords = {Adaptation, Bacterial, Bacterial: genetics, Base Sequence, Biological, Biological Evolution, Biological: genetics, Cystic Fibrosis, Cystic Fibrosis: microbiology, DNA, DNA Primers, DNA Primers: genetics, Gene Expression Profiling, Genetic, Genetic Drift, Genetic Pleiotropy, Genetic Pleiotropy: genetics, Genetic Variation, Genome, Humans, Molecular Sequence Data, Oligonucleotide Array Sequence Analysis, Phenotype, Phylogeny, Polymorphism, Pseudomonas aeruginosa, Pseudomonas aeruginosa: genetics, Selection, Sequence Analysis, Single Nucleotide, Single Nucleotide: genetics},
	Month = {5},
	Number = {18},
	Pages = {7481--6},
	Pmid = {21518885},
	Publisher = {National Academy of Sciences},
	Title = {{Evolutionary dynamics of bacteria in a human host environment.}},
	Url = {http://www.ncbi.nlm.nih.gov/pubmed/21518885 http://www.pubmedcentral.nih.gov/articlerender.fcgi?artid=PMC3088582 http://www.pubmedcentral.nih.gov/articlerender.fcgi?artid=3088582&tool=pmcentrez&rendertype=abstract},
	Volume = {108},
	Year = {2011},
	Bdsk-Url-1 = {http://www.ncbi.nlm.nih.gov/pubmed/21518885%20http://www.pubmedcentral.nih.gov/articlerender.fcgi?artid=PMC3088582%20http://www.pubmedcentral.nih.gov/articlerender.fcgi?artid=3088582&tool=pmcentrez&rendertype=abstract},
	Bdsk-Url-2 = {https://doi.org/10.1073/pnas.1018249108}}

@article{Kimura1968EvolutionaryLevel,
	Author = {Kimura, MOTOO},
	Doi = {10.1038/217624a0},
	Isbn = {0028-0836 (Print){\textbackslash}n0028-0836 (Linking)},
	Issn = {0028-0836},
	Journal = {Nature},
	Language = {en},
	Month = {2},
	Number = {5129},
	Pages = {624--626},
	Pmid = {5637732},
	Title = {{Evolutionary Rate at the Molecular Level}},
	Url = {http://www.nature.com/nature/journal/v217/n5129/abs/217624a0.html http://www.nature.com/nature/journal/v217/n5129/pdf/217624a0.pdf},
	Volume = {217},
	Year = {1968},
	Bdsk-Url-1 = {http://www.nature.com/nature/journal/v217/n5129/abs/217624a0.html%20http://www.nature.com/nature/journal/v217/n5129/pdf/217624a0.pdf},
	Bdsk-Url-2 = {https://doi.org/10.1038/217624a0}}

@article{Stergachis2013ExonicEvolution.,
	Author = {Stergachis, Andrew B and Haugen, Eric and Shafer, Anthony and Fu, Wenqing and Vernot, Benjamin and Reynolds, Alex and Raubitschek, Anthony and Ziegler, Steven and LeProust, Emily M and Akey, Joshua M and Stamatoyannopoulos, John A},
	Doi = {10.1126/science.1243490},
	Issn = {1095-9203},
	Journal = {Science (New York, N.Y.)},
	Month = {12},
	Number = {6164},
	Pages = {1367--72},
	Pmid = {24337295},
	Publisher = {American Association for the Advancement of Science},
	Title = {{Exonic transcription factor binding directs codon choice and affects protein evolution.}},
	Url = {http://www.ncbi.nlm.nih.gov/pubmed/24337295 http://www.pubmedcentral.nih.gov/articlerender.fcgi?artid=PMC3967546},
	Volume = {342},
	Year = {2013},
	Bdsk-Url-1 = {http://www.ncbi.nlm.nih.gov/pubmed/24337295%20http://www.pubmedcentral.nih.gov/articlerender.fcgi?artid=PMC3967546},
	Bdsk-Url-2 = {https://doi.org/10.1126/science.1243490}}

@article{Ngandu2008ExtensiveSequences,
	Author = {Ngandu, Nobubelo K and Scheffler, Konrad and Moore, Penny and Woodman, Zenda and Martin, Darren and Seoighe, Cathal},
	Doi = {10.1186/1743-422X-5-160},
	Journal = {Virology Journal},
	Number = {1},
	Pages = {160},
	Title = {{Extensive purifying selection acting on synonymous sites in HIV-1 Group M sequences}},
	Url = {http://virologyj.biomedcentral.com/articles/10.1186/1743-422X-5-160},
	Volume = {5},
	Year = {2008},
	Bdsk-Url-1 = {http://virologyj.biomedcentral.com/articles/10.1186/1743-422X-5-160},
	Bdsk-Url-2 = {https://doi.org/10.1186/1743-422X-5-160}}

@phdthesis{Ahmadi2015FactorsGene,
	Author = {Ahmadi, Arash},
	Language = {en},
	Month = {1},
	Title = {{Factors Involved in the Codon Usage Bias Among Different Genes in a Genome, And Among Different Sites Within a Gene}},
	Url = {http://macsphere.mcmaster.ca/handle/11375/16598 http://macsphere.mcmaster.ca/bitstream/11375/16598/2/Master Thesis_Arash Ahmadi.pdf https://macsphere.mcmaster.ca/handle/11375/16598},
	Year = {2015},
	Bdsk-Url-1 = {http://macsphere.mcmaster.ca/handle/11375/16598%20http://macsphere.mcmaster.ca/bitstream/11375/16598/2/Master%20Thesis_Arash%20Ahmadi.pdf%20https://macsphere.mcmaster.ca/handle/11375/16598}}

@article{Kuck2010FASconCAT:Matrices,
	Author = {K{\"{u}}ck, Patrick and Meusemann, Karen},
	Doi = {10.1016/j.ympev.2010.04.024},
	Issn = {10557903},
	Journal = {Molecular Phylogenetics and Evolution},
	Month = {9},
	Number = {3},
	Pages = {1115--1118},
	Title = {{FASconCAT: Convenient handling of data matrices}},
	Url = {http://linkinghub.elsevier.com/retrieve/pii/S1055790310001909},
	Volume = {56},
	Year = {2010},
	Bdsk-Url-1 = {http://linkinghub.elsevier.com/retrieve/pii/S1055790310001909},
	Bdsk-Url-2 = {https://doi.org/10.1016/j.ympev.2010.04.024}}

@article{Mouchiroud1995FrequenciesSubstitutions,
	Author = {Mouchiroud, Dominique and Gautier, Christian and Bernardi, Giorgio},
	Doi = {10.1007/BF00166602},
	Issn = {0022-2844},
	Journal = {Journal of Molecular Evolution},
	Month = {1},
	Number = {1},
	Pages = {107--113},
	Publisher = {Springer-Verlag},
	Title = {{Frequencies of synonymous substitutions in mammals are gene-specific and correlated with frequencies of nonsynonymous substitutions}},
	Url = {http://link.springer.com/10.1007/BF00166602},
	Volume = {40},
	Year = {1995},
	Bdsk-Url-1 = {http://link.springer.com/10.1007/BF00166602},
	Bdsk-Url-2 = {https://doi.org/10.1007/BF00166602}}

@article{Zhang2004FrequentModels,
	Author = {Zhang, J.},
	Doi = {10.1093/molbev/msh117},
	Issn = {0737-4038},
	Journal = {Molecular Biology and Evolution},
	Month = {3},
	Number = {7},
	Pages = {1332--1339},
	Publisher = {Oxford University Press},
	Title = {{Frequent False Detection of Positive Selection by the Likelihood Method with Branch-Site Models}},
	Url = {https://academic.oup.com/mbe/article-lookup/doi/10.1093/molbev/msh117},
	Volume = {21},
	Year = {2004},
	Bdsk-Url-1 = {https://academic.oup.com/mbe/article-lookup/doi/10.1093/molbev/msh117},
	Bdsk-Url-2 = {https://doi.org/10.1093/molbev/msh117}}

@article{Salgotra2014FromSequencing,
	Author = {Salgotra, R. K. and Gupta, B. B. and Stewart, C. N.},
	Doi = {10.1007/s10529-013-1377-1},
	Issn = {0141-5492},
	Journal = {Biotechnology Letters},
	Month = {3},
	Number = {3},
	Pages = {417--426},
	Publisher = {Springer Netherlands},
	Title = {{From genomics to functional markers in the era of next-generation sequencing}},
	Url = {http://link.springer.com/10.1007/s10529-013-1377-1},
	Volume = {36},
	Year = {2014},
	Bdsk-Url-1 = {http://link.springer.com/10.1007/s10529-013-1377-1},
	Bdsk-Url-2 = {https://doi.org/10.1007/s10529-013-1377-1}}

@article{Murrell2013FUBAR:Selection,
	Author = {Murrell, Ben and Moola, Sasha and Mabona, Amandla and Weighill, Thomas and Sheward, Daniel and Kosakovsky Pond, Sergei L. and Scheffler, Konrad},
	Date-Modified = {2018-12-20 11:56:42 -0500},
	Doi = {10.1093/molbev/mst030},
	Issn = {1537-1719},
	Journal = {Molecular biology and evolution},
	Keywords = {Algorithms, Bayes Theorem, Genetic, Genetic: genetics, Genetic: physiology, Markov Chains, Phylogeny, Selection},
	Language = {en},
	Month = {5},
	Number = {5},
	Pages = {1196--205},
	Pmid = {23420840},
	Publisher = {Oxford University Press},
	Title = {{FUBAR: a fast, unconstrained bayesian approximation for inferring selection.}},
	Url = {http://mbe.oxfordjournals.org/content/30/5/1196.full http://mbe.oxfordjournals.org/cgi/doi/10.1093/molbev/mst030},
	Volume = {30},
	Year = {2013},
	Bdsk-Url-1 = {http://mbe.oxfordjournals.org/content/30/5/1196.full%20http://mbe.oxfordjournals.org/cgi/doi/10.1093/molbev/mst030},
	Bdsk-Url-2 = {https://doi.org/10.1093/molbev/mst030}}

@article{Yoon2015FunctionalMutualism,
	Author = {Yoon, Sang Sun and Kim, Eun-Kyoung and Lee, Won-Jae},
	Doi = {10.1016/j.mib.2015.01.007},
	Issn = {13695274},
	Journal = {Current Opinion in Microbiology},
	Pages = {38--46},
	Title = {{Functional genomic and metagenomic approaches to understanding gut microbiota--animal mutualism}},
	Volume = {24},
	Year = {2015},
	Bdsk-Url-1 = {https://doi.org/10.1016/j.mib.2015.01.007}}

@article{BensonGenBank,
	Author = {Benson, D. A. and Cavanaugh, M. and Clark, K. and Karsch-Mizrachi, I. and Lipman, D. J. and Ostell, J. and Sayers, E. W. and Clark, K. and Lipman, D. J. and Ostell, J. and Sayers, E. W.},
	Issn = {0305-1048},
	Journal = {Nucleic Acids Research},
	Keywords = {genbank, genome, national library of medicine (u.s.), united states national institutes of health},
	Month = {1},
	Number = {D1},
	Title = {{GenBank}},
	Url = {https://academic.oup.com/nar/article-lookup/doi/10.1093/nar/gkr1202 https://academic.oup.com/nar/article-lookup/doi/10.1093/nar/gks1195},
	Bdsk-Url-1 = {https://academic.oup.com/nar/article-lookup/doi/10.1093/nar/gkr1202%20https://academic.oup.com/nar/article-lookup/doi/10.1093/nar/gks1195}}

@article{Hellman2007GeneChromosome,
	Author = {Hellman, A. and Chess, A. and Skiena, S. and Futcher, B. and Wimmer, E. and Mueller, S. and Raubitschek, Anthony and Ziegler, Steven and LeProust, Emily M. and Akey, Joshua M. and Stamatoyannopoulos, John A.},
	Doi = {10.1126/science.1136352},
	Issn = {0036-8075},
	Journal = {Science},
	Month = {2},
	Number = {5815},
	Pages = {1141--1143},
	Pmid = {17322062},
	Publisher = {American Association for the Advancement of Science},
	Title = {{Gene Body-Specific Methylation on the Active X Chromosome}},
	Url = {http://www.ncbi.nlm.nih.gov/pubmed/17322062 http://www.sciencemag.org/cgi/doi/10.1126/science.1136352},
	Volume = {315},
	Year = {2007},
	Bdsk-Url-1 = {http://www.ncbi.nlm.nih.gov/pubmed/17322062%20http://www.sciencemag.org/cgi/doi/10.1126/science.1136352},
	Bdsk-Url-2 = {https://doi.org/10.1126/science.1136352}}

@article{Tebas2014GeneHIV.,
	Arxivid = {NIHMS150003},
	Author = {Tebas, Pablo and Stein, David and Tang, Winson W and Frank, Ian and Wang, Shelley Q and Lee, Gary and Spratt, S Kaye and Surosky, Richard T and Giedlin, Martin a and Nichol, Geoff and Holmes, Michael C and Gregory, Philip D and Ando, Dale G and Kalos, Michael and Collman, Ronald G and Binder-Scholl, Gwendolyn and Plesa, Gabriela and Hwang, Wei-Ting and Levine, Bruce L and June, Carl H},
	Doi = {10.1056/NEJMoa1300662},
	Isbn = {1533-4406 (Electronic){\textbackslash}n0028-4793 (Linking)},
	Issn = {1533-4406},
	Journal = {The New England journal of medicine},
	Keywords = {Adult, Antiretroviral Therapy, Highly Active, Blood Transfusion, Autologous, CD4-Positive T-Lymphocytes, CD4-Positive T-Lymphocytes: chemistry, CD4-Positive T-Lymphocytes: transplantation, Combined Modality Therapy, DNA, Viral, DNA, Viral: blood, Female, Genetic Therapy, Genetic Therapy: adverse effects, Genetic Therapy: methods, HIV, HIV Infections, HIV Infections: drug therapy, HIV Infections: immunology, HIV Infections: therapy, HIV: genetics, HIV: isolation {\&} purification, Humans, Lymphocyte Count, Lymphocyte Transfusion, Male, Middle Aged, RNA, Viral, RNA, Viral: blood, Receptors, CCR5, Receptors, CCR5: genetics, Rectum, Rectum: immunology, Viral Load},
	Number = {10},
	Pages = {901--10},
	Pmid = {24597865},
	Title = {{Gene editing of CCR5 in autologous CD4 T cells of persons infected with HIV.}},
	Url = {http://www.pubmedcentral.nih.gov/articlerender.fcgi?artid=4084652&tool=pmcentrez&rendertype=abstract},
	Volume = {370},
	Year = {2014},
	Bdsk-Url-1 = {http://www.pubmedcentral.nih.gov/articlerender.fcgi?artid=4084652&tool=pmcentrez&rendertype=abstract},
	Bdsk-Url-2 = {https://doi.org/10.1056/NEJMoa1300662}}

@article{Akashi2001GeneEvolution.,
	Author = {Akashi, Hiroshi},
	Doi = {10.1016/S0959-437X(00)00250-1},
	Isbn = {0959-437X},
	Issn = {0959-437X},
	Journal = {Current opinion in genetics {\&} development},
	Month = {12},
	Number = {6},
	Pages = {660--666},
	Pmid = {11682310},
	Title = {{Gene expression and molecular evolution.}},
	Url = {http://www.sciencedirect.com/science/article/pii/S0959437X00002501 http://www.sciencedirect.com/science/article/pii/S0959437X00002501/pdfft?md5=072d181fcb62f044f68c4e87a098955d&pid=1-s2.0-S0959437X00002501-main.pdf},
	Volume = {11},
	Year = {2001},
	Bdsk-Url-1 = {http://www.sciencedirect.com/science/article/pii/S0959437X00002501%20http://www.sciencedirect.com/science/article/pii/S0959437X00002501/pdfft?md5=072d181fcb62f044f68c4e87a098955d&pid=1-s2.0-S0959437X00002501-main.pdf},
	Bdsk-Url-2 = {https://doi.org/10.1016/S0959-437X(00)00250-1}}

@article{Lobkovsky2013GeneEvolution,
	Author = {Lobkovsky, Alexander E. and Wolf, Yuri I. and Koonin, Eugene V.},
	Doi = {10.1093/gbe/evt002},
	Issn = {17596653},
	Journal = {Genome Biology and Evolution},
	Keywords = {Evolution mechanisms, Gene frequency distribution, Goodness of fit, Steady genome model},
	Language = {en},
	Month = {1},
	Number = {1},
	Pages = {233--242},
	Pmid = {23315380},
	Title = {{Gene frequency distributions reject a neutral model of genome evolution}},
	Url = {http://gbe.oxfordjournals.org/content/5/1/233 http://gbe.oxfordjournals.org/content/5/1/233.full.pdf http://gbe.oxfordjournals.org/content/5/1/233.short http://www.ncbi.nlm.nih.gov/pubmed/23315380},
	Volume = {5},
	Year = {2013},
	Bdsk-Url-1 = {http://gbe.oxfordjournals.org/content/5/1/233%20http://gbe.oxfordjournals.org/content/5/1/233.full.pdf%20http://gbe.oxfordjournals.org/content/5/1/233.short%20http://www.ncbi.nlm.nih.gov/pubmed/23315380},
	Bdsk-Url-2 = {https://doi.org/10.1093/gbe/evt002}}

@article{Waddell1997GeneralSites,
	Author = {Waddell, Peter J and Steel, M.A},
	Doi = {10.1006/MPEV.1997.0452},
	Issn = {1055-7903},
	Journal = {Molecular Phylogenetics and Evolution},
	Month = {12},
	Number = {3},
	Pages = {398--414},
	Publisher = {Academic Press},
	Title = {{General Time-Reversible Distances with Unequal Rates across Sites: Mixing {$\Gamma$} and Inverse Gaussian Distributions with Invariant Sites}},
	Url = {https://www.sciencedirect.com/science/article/pii/S1055790397904528},
	Volume = {8},
	Year = {1997},
	Bdsk-Url-1 = {https://www.sciencedirect.com/science/article/pii/S1055790397904528},
	Bdsk-Url-2 = {https://doi.org/10.1006/MPEV.1997.0452}}

@article{Frenkel-Morgenstern2012GenesLevels,
	Author = {Frenkel-Morgenstern, Milana and Danon, Tamar and Christian, Thomas and Igarashi, Takao and Cohen, Lydia and Hou, Ya-Ming and Jensen, Lars Juhl},
	Doi = {10.1038/msb.2012.3},
	Issn = {1744-4292},
	Journal = {Molecular Systems Biology},
	Month = {2},
	Title = {{Genes adopt non-optimal codon usage to generate cell cycle-dependent oscillations in protein levels}},
	Url = {http://msb.embopress.org/cgi/doi/10.1038/msb.2012.3},
	Volume = {8},
	Year = {2012},
	Bdsk-Url-1 = {http://msb.embopress.org/cgi/doi/10.1038/msb.2012.3},
	Bdsk-Url-2 = {https://doi.org/10.1038/msb.2012.3}}

@book{Dobzhansky1937GeneticsSpecies,
	Author = {Dobzhansky, Theodosius},
	Isbn = {978-0-231-05475-1},
	Language = {en},
	Pages = {410},
	Publisher = {Columbia University Press},
	Title = {{Genetics and the Origin of Species}},
	Url = {https://books.google.com/books?id=s7igybOj-dEC},
	Year = {1937},
	Bdsk-Url-1 = {https://books.google.com/books?id=s7igybOj-dEC}}

@article{Flint2012Genome-wideMice,
	Author = {Flint, Jonathan and Eskin, Eleazar},
	Doi = {10.1038/nrg3335},
	Issn = {1471-0056},
	Journal = {Nature Reviews Genetics},
	Month = {10},
	Number = {11},
	Pages = {807--817},
	Publisher = {Nature Publishing Group},
	Title = {{Genome-wide association studies in mice}},
	Url = {http://www.nature.com/doifinder/10.1038/nrg3335},
	Volume = {13},
	Year = {2012},
	Bdsk-Url-1 = {http://www.nature.com/doifinder/10.1038/nrg3335},
	Bdsk-Url-2 = {https://doi.org/10.1038/nrg3335}}

@article{Chimusa2014Genome-widePopulation.,
	Author = {Chimusa, Emile R and Zaitlen, Noah and Daya, Michelle and M{\"{o}}ller, Marlo and van Helden, Paul D and Mulder, Nicola J and Price, Alkes L and Hoal, Eileen G},
	Doi = {10.1093/hmg/ddt462},
	Issn = {1460-2083},
	Journal = {Human molecular genetics},
	Keywords = {African Continental Ancestry Group, Case-Control Studies, Cytoplasmic Dyneins, European Continental Ancestry Group, Female, Genetic Predisposition to Disease, Genetics, Population, Genome-Wide Association Study, HapMap Project, Humans, Male, Polymorphism, Single Nucleotide, South Africa, Tuberculosis, WT1 Proteins},
	Month = {2},
	Number = {3},
	Pages = {796--809},
	Pmid = {24057671},
	Publisher = {Oxford University Press},
	Title = {{Genome-wide association study of ancestry-specific TB risk in the South African Coloured population.}},
	Url = {http://www.ncbi.nlm.nih.gov/pubmed/24057671 http://www.pubmedcentral.nih.gov/articlerender.fcgi?artid=PMC3888262},
	Volume = {23},
	Year = {2014},
	Bdsk-Url-1 = {http://www.ncbi.nlm.nih.gov/pubmed/24057671%20http://www.pubmedcentral.nih.gov/articlerender.fcgi?artid=PMC3888262},
	Bdsk-Url-2 = {https://doi.org/10.1093/hmg/ddt462}}

@article{Yan2016Genome-WideTechnologies.,
	Author = {Yan, Huihuang and Tian, Shulan and Slager, Susan L and Sun, Zhifu and Ordog, Tamas},
	Doi = {10.1093/aje/kwv187},
	Issn = {1476-6256},
	Journal = {American journal of epidemiology},
	Keywords = {DNA methylation, cancer, complex diseases, epigenome, histone modification},
	Month = {1},
	Number = {2},
	Pages = {96--109},
	Pmid = {26721890},
	Publisher = {Oxford University Press},
	Title = {{Genome-Wide Epigenetic Studies in Human Disease: A Primer on -Omic Technologies.}},
	Url = {http://www.ncbi.nlm.nih.gov/pubmed/26721890 http://www.pubmedcentral.nih.gov/articlerender.fcgi?artid=PMC4706679},
	Volume = {183},
	Year = {2016},
	Bdsk-Url-1 = {http://www.ncbi.nlm.nih.gov/pubmed/26721890%20http://www.pubmedcentral.nih.gov/articlerender.fcgi?artid=PMC4706679},
	Bdsk-Url-2 = {https://doi.org/10.1093/aje/kwv187}}

@article{Erickson2004GigantismDinosaurs.,
	Author = {Erickson, Gregory M and Makovicky, Peter J and Currie, Philip J and Norell, Mark a and Yerby, Scott a and Brochu, Christopher a},
	Doi = {10.1038/nature02699},
	Isbn = {1476-4687 (Electronic)},
	Issn = {0028-0836},
	Journal = {Nature},
	Number = {7001},
	Pages = {772--775},
	Pmid = {15306807},
	Title = {{Gigantism and comparative life-history parameters of tyrannosaurid dinosaurs.}},
	Volume = {430},
	Year = {2004},
	Bdsk-Url-1 = {https://doi.org/10.1038/nature02699}}

@article{Agashe2013GoodEnzyme,
	Author = {Agashe, Deepa and Martinez-Gomez, N. Cecilia and Drummond, D. Allan and Marx, Christopher J.},
	Doi = {10.1093/molbev/mss273},
	Issn = {1537-1719},
	Journal = {Molecular Biology and Evolution},
	Keywords = {Methylobacterium extorquens, codon usage bias, codon usage evolution, fitness, ribosome sequestration},
	Month = {3},
	Number = {3},
	Pages = {549--560},
	Publisher = {Oxford University Press},
	Title = {{Good Codons, Bad Transcript: Large Reductions in Gene Expression and Fitness Arising from Synonymous Mutations in a Key Enzyme}},
	Url = {https://academic.oup.com/mbe/article-lookup/doi/10.1093/molbev/mss273},
	Volume = {30},
	Year = {2013},
	Bdsk-Url-1 = {https://academic.oup.com/mbe/article-lookup/doi/10.1093/molbev/mss273},
	Bdsk-Url-2 = {https://doi.org/10.1093/molbev/mss273}}

@article{Liu2012GutAcids,
	Author = {Liu, Tianyu and Hougen, Helen and Vollmer, Amy C. and Hiebert, Sara M.},
	Doi = {10.1016/j.anaerobe.2012.02.004},
	Isbn = {1075-9964},
	Issn = {10759964},
	Journal = {Anaerobe},
	Keywords = {16S rRNA/ssu RNA, Body mass, Omega-3 polyunsaturated fatty acid, Omega-6 polyunsaturated fatty acid, Saturated fatty acid},
	Number = {3},
	Pages = {331--337},
	Pmid = {22387300},
	Title = {{Gut bacteria profiles of Mus musculus at the phylum and family levels are influenced by saturation of dietary fatty acids}},
	Volume = {18},
	Year = {2012},
	Bdsk-Url-1 = {https://doi.org/10.1016/j.anaerobe.2012.02.004}}

@article{Angov2008HeterologousHost,
	Author = {Angov, Evelina and Hillier, Collette J. and Kincaid, Randall L. and Lyon, Jeffrey A.},
	Doi = {10.1371/journal.pone.0002189},
	Editor = {Herman, Christophe},
	Isbn = {1932-6203 (Electronic){\textbackslash}n1932-6203 (Linking)},
	Issn = {19326203},
	Journal = {PLoS ONE},
	Month = {5},
	Number = {5},
	Pages = {e2189},
	Pmid = {18478103},
	Publisher = {Public Library of Science},
	Title = {{Heterologous protein expression is enhanced by harmonizing the codon usage frequencies of the target gene with those of the expression host}},
	Url = {http://dx.plos.org/10.1371/journal.pone.0002189},
	Volume = {3},
	Year = {2008},
	Bdsk-Url-1 = {http://dx.plos.org/10.1371/journal.pone.0002189},
	Bdsk-Url-2 = {https://doi.org/10.1371/journal.pone.0002189}}

@article{Svenson2012High-resolutionPopulation.,
	Author = {Svenson, Karen L and Gatti, Daniel M and Valdar, William and Welsh, Catherine E and Cheng, Riyan and Chesler, Elissa J and Palmer, Abraham A and McMillan, Leonard and Churchill, Gary A},
	Doi = {10.1534/genetics.111.132597},
	Issn = {1943-2631},
	Journal = {Genetics},
	Month = {2},
	Number = {2},
	Pages = {437--47},
	Pmid = {22345611},
	Publisher = {Genetics Society of America},
	Title = {{High-resolution genetic mapping using the Mouse Diversity outbred population.}},
	Url = {http://www.ncbi.nlm.nih.gov/pubmed/22345611 http://www.pubmedcentral.nih.gov/articlerender.fcgi?artid=PMC3276626},
	Volume = {190},
	Year = {2012},
	Bdsk-Url-1 = {http://www.ncbi.nlm.nih.gov/pubmed/22345611%20http://www.pubmedcentral.nih.gov/articlerender.fcgi?artid=PMC3276626},
	Bdsk-Url-2 = {https://doi.org/10.1534/genetics.111.132597}}

@article{Fujimura2014HouseInfection,
	Author = {Fujimura, K. E. and Demoor, T. and Rauch, M. and Faruqi, a. a. and Jang, S. and Johnson, C. C. and Boushey, H. a. and Zoratti, E. and Ownby, D. and Lukacs, N. W. and Lynch, S. V.},
	Doi = {10.1073/pnas.1310750111},
	Issn = {0027-8424},
	Journal = {Proceedings of the National Academy of Sciences},
	Number = {2},
	Pages = {805--810},
	Title = {{House dust exposure mediates gut microbiome Lactobacillus enrichment and airway immune defense against allergens and virus infection}},
	Url = {http://www.pnas.org/cgi/doi/10.1073/pnas.1310750111},
	Volume = {111},
	Year = {2014},
	Bdsk-Url-1 = {http://www.pnas.org/cgi/doi/10.1073/pnas.1310750111},
	Bdsk-Url-2 = {https://doi.org/10.1073/pnas.1310750111}}

@article{Frankham2012HowRecombination,
	Author = {Frankham, R},
	Doi = {10.1038/hdy.2011.66},
	Isbn = {1365-2540 (Electronic){\textbackslash}r0018-067X (Linking)},
	Issn = {0018-067X},
	Journal = {Heredity},
	Keywords = {background selection, effective population size, genetic diversity, neutral theory, recombination, selective sweeps},
	Number = {3},
	Pages = {167--178},
	Pmid = {21878983},
	Publisher = {Nature Publishing Group},
	Title = {{How closely does genetic diversity in finite populations conform to predictions of neutral theory? Large deficits in regions of low recombination}},
	Url = {http://dx.doi.org/10.1038/hdy.2011.66},
	Volume = {108},
	Year = {2012},
	Bdsk-Url-1 = {http://dx.doi.org/10.1038/hdy.2011.66}}

@article{Parmley2007HowFitness,
	Author = {Parmley, Joanna L. and Hurst, Laurence D.},
	Doi = {10.1002/bies.20592},
	Isbn = {0265-9247},
	Issn = {02659247},
	Journal = {BioEssays},
	Language = {en},
	Month = {6},
	Number = {6},
	Pages = {515--519},
	Pmid = {17508390},
	Title = {{How do synonymous mutations affect fitness?}},
	Url = {http://doi.wiley.com/10.1002/bies.20592},
	Volume = {29},
	Year = {2007},
	Bdsk-Url-1 = {http://doi.wiley.com/10.1002/bies.20592},
	Bdsk-Url-2 = {https://doi.org/10.1002/bies.20592}}

@article{Reis2015HowFramework,
	Author = {Reis, Mario},
	Title = {{How to calculate the non-synonymous to synonymous rate ratio of protein-coding genes under the Fisher -- Wright mutation -- selection framework}},
	Year = {2015}}

@article{Rafaels2015HowPopulations,
	Author = {Rafaels, Nicholas M. and Johnston, Henry R. and Huang, Lili and Chavan, Sameer and Wilson, James G. and Williams, L. Keoki and Ware, Lorraine B. and Ober, Carole and Meyers, Deborah a. and Hartert, Tina V. and Foreman, Marilyn and Ford, Jean G. and Burchard, Esteban Gonza and Bleecker, Eugene R. and Taub, Margaret and Beaty, Terri H. and Ruczinski, Ingo and Mathias, Rasika a. and Barnes, Kathleen C.},
	Doi = {10.1016/j.jaci.2014.12.1473},
	Issn = {00916749},
	Journal = {Journal of Allergy and Clinical Immunology},
	Number = {2},
	Pages = {AB164},
	Title = {{How Well Does Whole Genome Sequencing Improve Ability to Detect Association with Asthma in Candidate Genes Compared to Existing GWAS Platforms in African American Populations?}},
	Url = {http://linkinghub.elsevier.com/retrieve/pii/S0091674914032540},
	Volume = {135},
	Year = {2015},
	Bdsk-Url-1 = {http://linkinghub.elsevier.com/retrieve/pii/S0091674914032540},
	Bdsk-Url-2 = {https://doi.org/10.1016/j.jaci.2014.12.1473}}

@article{Nackley2006HumanStructure,
	Arxivid = {arXiv:1308.5367},
	Author = {Nackley, A. G. and Shabalina, S. A. and Tchivileva, I. E. and Satterfield, K. and Korchynskyi, O. and Makarov, S. S. and Maixner, W. and Diatchenko, L.},
	Doi = {10.1126/science.1131262},
	Isbn = {1095-9203 (Electronic){\textbackslash}n0036-8075 (Linking)},
	Issn = {0036-8075},
	Journal = {Science},
	Language = {en},
	Month = {12},
	Number = {5807},
	Pages = {1930--1933},
	Pmid = {17185601},
	Title = {{Human Catechol-O-Methyltransferase Haplotypes Modulate Protein Expression by Altering mRNA Secondary Structure}},
	Url = {http://www.sciencemag.org/content/314/5807/1930 http://www.ncbi.nlm.nih.gov/pubmed/17185601 http://www.sciencemag.org/content/314/5807/1930.full.pdf http://www.sciencemag.org/content/314/5807/1930.short http://www.sciencemag.org/cgi/doi/10.1126/science.11},
	Volume = {314},
	Year = {2006},
	Bdsk-Url-1 = {http://www.sciencemag.org/content/314/5807/1930%20http://www.ncbi.nlm.nih.gov/pubmed/17185601%20http://www.sciencemag.org/content/314/5807/1930.full.pdf%20http://www.sciencemag.org/content/314/5807/1930.short%20http://www.sciencemag.org/cgi/doi/10.1126/science.11},
	Bdsk-Url-2 = {https://doi.org/10.1126/science.1131262}}

@incollection{Wang2015HumanSequencing,
	Author = {Wang, Jun},
	Booktitle = {Encyclopedia of Metagenomics},
	Doi = {10.1007/978-1-4899-7478-5{\_}752},
	Pages = {265--271},
	Publisher = {Springer US},
	Title = {{Human Gut Microbial Genes by Metagenomic Sequencing}},
	Url = {http://link.springer.com/10.1007/978-1-4899-7478-5_752},
	Year = {2015},
	Bdsk-Url-1 = {http://link.springer.com/10.1007/978-1-4899-7478-5_752},
	Bdsk-Url-2 = {https://doi.org/10.1007/978-1-4899-7478-5%7B%5C_%7D752}}

@article{Poliakov2014ImpairmentAutism.,
	Author = {Poliakov, Eugenia and Koonin, Eugene V and Rogozin, Igor B},
	Doi = {10.1186/1745-6150-9-16},
	Isbn = {1745-6150 (Electronic) 1745-6150 (Linking)},
	Issn = {1745-6150},
	Journal = {Biology direct},
	Keywords = {Codon usage, Neurotoxin, Single nucleotide polymorphism, Splicing enhancer, Splicing silencer, Synonymous mutations, Transcription factor binding, codon usage, mRNA secondary structure, mrna secondary structure, neurotoxin, silencer, single nucleotide polymorphism, splicing, splicing enhancer, synonymous mutations, transcription factor binding},
	Number = {1},
	Pages = {16},
	Pmid = {25011470},
	Title = {{Impairment of translation in neurons as a putative causative factor for autism.}},
	Url = {http://www.pubmedcentral.nih.gov/articlerender.fcgi?artid=4099083&tool=pmcentrez&rendertype=abstract},
	Volume = {9},
	Year = {2014},
	Bdsk-Url-1 = {http://www.pubmedcentral.nih.gov/articlerender.fcgi?artid=4099083&tool=pmcentrez&rendertype=abstract},
	Bdsk-Url-2 = {https://doi.org/10.1186/1745-6150-9-16}}

@article{Wernegreen2017InEndosymbiosis,
	Author = {Wernegreen, Jennifer J},
	Doi = {10.1016/j.gde.2017.08.006},
	Issn = {0959437X},
	Journal = {Current Opinion in Genetics {\&} Development},
	Month = {12},
	Pages = {83--90},
	Publisher = {Elsevier Current Trends},
	Title = {{In it for the long haul: evolutionary consequences of persistent endosymbiosis}},
	Url = {http://linkinghub.elsevier.com/retrieve/pii/S0959437X17300424},
	Volume = {47},
	Year = {2017},
	Bdsk-Url-1 = {http://linkinghub.elsevier.com/retrieve/pii/S0959437X17300424},
	Bdsk-Url-2 = {https://doi.org/10.1016/j.gde.2017.08.006}}

@book{Walker2009INEditor,
	Arxivid = {arXiv:1011.1669v3},
	Author = {Walker, John M},
	Booktitle = {Life Sciences},
	Doi = {10.1007/978-1-62703-239-1{\_}1},
	Isbn = {9781627032384},
	Issn = {1940-6029},
	Number = {1},
	Pages = {588},
	Pmid = {23296648},
	Title = {{IN M OLECULAR B IOLOGY {\texttrademark} Series Editor}},
	Url = {http://books.google.com/books?id=Ku2wPAAACAAJ},
	Volume = {531},
	Year = {2009},
	Bdsk-Url-1 = {http://books.google.com/books?id=Ku2wPAAACAAJ},
	Bdsk-Url-2 = {https://doi.org/10.1007/978-1-62703-239-1%7B%5C_%7D1}}

@article{Ding2014InFeatures.,
	Author = {Ding, Yiliang and Tang, Yin and Kwok, Chun Kit and Zhang, Yu and Bevilacqua, Philip C and Assmann, Sarah M},
	Doi = {10.1038/nature12756},
	Isbn = {1476-4687 (Electronic) 0028-0836 (Linking)},
	Issn = {1476-4687},
	Journal = {Nature},
	Keywords = {18S, 18S: chemistry, 18S: genetics, 18S: metabolism, Arabidopsis, Arabidopsis: genetics, Base Sequence, Codon, Computational Biology, Genome, Initiator, Initiator: genetics, Messenger, Messenger: chemistry, Messenger: genetics, Messenger: metabolism, Molecular Sequence Data, Nucleic Acid Conformation, Phylogeny, Physiological, Physiological: genetics, Plant, Plant: analysis, Plant: chemistry, Plant: genetics, Plant: metabolism, Polyadenylation, Polyadenylation: genetics, Protein Biosynthesis, Protein Biosynthesis: genetics, RNA, RNA Splice Sites, RNA Splice Sites: genetics, Regulatory Sequences, Ribonucleic Acid, Ribonucleic Acid: genetics, Ribosomal, Sequence Analysis, Stress, Structure-Activity Relationship},
	Month = {1},
	Number = {7485},
	Pages = {696--700},
	Pmid = {24270811},
	Publisher = {Nature Publishing Group},
	Shorttitle = {Nature},
	Title = {{In vivo genome-wide profiling of RNA secondary structure reveals novel regulatory features.}},
	Url = {http://www.ncbi.nlm.nih.gov/pubmed/24270811 http://dx.doi.org/10.1038/nature12756},
	Volume = {505},
	Year = {2014},
	Bdsk-Url-1 = {http://www.ncbi.nlm.nih.gov/pubmed/24270811%20http://dx.doi.org/10.1038/nature12756},
	Bdsk-Url-2 = {https://doi.org/10.1038/nature12756}}

@article{McVean2001InferringDrosophila,
	Arxivid = {arXiv:1302.0452v1},
	Author = {McVean, Gilean A T and Vieira, Jorge},
	Doi = {10.1371/journal.pgen.1005069},
	Isbn = {0016-6731},
	Issn = {00166731},
	Journal = {Genetics},
	Number = {1},
	Pages = {245--257},
	Pmid = {11139506},
	Title = {{Inferring parameters of mutation, selection and demography from patterns of synonymous site evolution in Drosophila}},
	Url = {http://www.genetics.org/content/genetics/157/1/245.full.pdf},
	Volume = {157},
	Year = {2001},
	Bdsk-Url-1 = {http://www.genetics.org/content/genetics/157/1/245.full.pdf},
	Bdsk-Url-2 = {https://doi.org/10.1371/journal.pgen.1005069}}

@article{Felsenstein2004InferringPhylogenies,
	Author = {Felsenstein, Joseph},
	Doi = {10.1086/383584},
	Isbn = {0878931775},
	Issn = {00029297},
	Journal = {American journal of human genetics},
	Number = {5},
	Pages = {1074},
	Pmid = {8743697},
	Title = {{Inferring Phylogenies}},
	Volume = {74},
	Year = {2004},
	Bdsk-Url-1 = {https://doi.org/10.1086/383584}}

@article{Hoelzer1997InferringRevisited,
	Author = {Hoelzer, G.A.},
	Doi = {10.2307/2410325},
	Isbn = {00143820},
	Issn = {00143820},
	Journal = {Evolution},
	Keywords = {-coalescence, gene tree, macaques, mitochondrial},
	Month = {8},
	Number = {2},
	Pages = {622--626},
	Title = {{Inferring phylogenies from mtDNA variation: mitochondrial-gene trees versus nuclear-gene trees revisited}},
	Url = {http://www.jstor.org/stable/2410325?origin=crossref C:\Documents and Settings\adri\Mis documentos\todo\Articulos-diafora\Phylogeny\Moore,1995-Evolution.pdf},
	Volume = {51},
	Year = {1997},
	Bdsk-Url-1 = {http://www.jstor.org/stable/2410325?origin=crossref%20C:%5CDocuments%20and%20Settings%5Cadri%5CMis%20documentos%5Ctodo%5CArticulos-diafora%5CPhylogeny%5CMoore,1995-Evolution.pdf},
	Bdsk-Url-2 = {https://doi.org/10.2307/2410325}}

@article{Akashi1995InferringDNA,
	Author = {Akashi, H.},
	Isbn = {0016-6731 (Print){\textbackslash}r0016-6731 (Linking)},
	Issn = {00166731},
	Journal = {Genetics},
	Number = {2},
	Pages = {1067--1076},
	Pmid = {7713409},
	Title = {{Inferring weak selection from patterns of polymorphism and divergence at 'silent' sites in Drosophila DNA}},
	Volume = {139},
	Year = {1995}}

@article{Fariselli2015INPS:Sequence,
	Author = {Fariselli, Piero and Martelli, Pier Luigi and Savojardo, Castrense and Casadio, Rita},
	Doi = {10.1093/bioinformatics/btv291},
	Issn = {1367-4803},
	Journal = {Bioinformatics},
	Number = {17},
	Pages = {2816--2821},
	Title = {{INPS: predicting the impact of non-synonymous variations on protein stability from sequence}},
	Url = {http://bioinformatics.oxfordjournals.org/lookup/doi/10.1093/bioinformatics/btv291},
	Volume = {31},
	Year = {2015},
	Bdsk-Url-1 = {http://bioinformatics.oxfordjournals.org/lookup/doi/10.1093/bioinformatics/btv291},
	Bdsk-Url-2 = {https://doi.org/10.1093/bioinformatics/btv291}}

@phdthesis{Du2010InvestigatingMethods,
	Author = {Du, Jingjing},
	Title = {{Investigating Molecular Evolution of Rhodopsin Using Likelihood/Bayesian Phylogenetic Methods}},
	Url = {https://tspace.library.utoronto.ca/handle/1807/24561},
	Year = {2010},
	Bdsk-Url-1 = {https://tspace.library.utoronto.ca/handle/1807/24561}}

@article{Anderson1999IsolationConnecticut.,
	Author = {Anderson, J F and Andreadis, T G and Vossbrinck, C R and Tirrell, S and Wakem, E M and French, R A and Garmendia, A E and Van Kruiningen, H J and Asnis, D. and Briese, T. and Andreadis, T. G. and Anderson, J. F. and Tirrell-Peck, S. J. and Ansari, M. Z. and Shope, R. E. and Malik, S. and Thompson, J. D. and Higgins, D. G. and Gibson, T. J. and Tsai, T. F. and Savage, H. M. and Berthet, F.-X. and Smithburn, K. C. and Hubalek, Z. and Halouzka, J. and Philip, C. B. and Smadel, J. E. and Taylor, R. M. and Kitaoka, M. and Work, T. H. and Hurlbut, H. S. and Taylor, R. M. and {\_}{\_}{\_}, . and Lanciotti, R. S.},
	Doi = {10.1126/science.286.5448.2331},
	Issn = {0036-8075},
	Journal = {Science (New York, N.Y.)},
	Month = {12},
	Number = {5448},
	Pages = {2331--3},
	Pmid = {10600741},
	Publisher = {American Association for the Advancement of Science},
	Title = {{Isolation of West Nile virus from mosquitoes, crows, and a Cooper's hawk in Connecticut.}},
	Url = {http://www.ncbi.nlm.nih.gov/pubmed/10600741},
	Volume = {286},
	Year = {1999},
	Bdsk-Url-1 = {http://www.ncbi.nlm.nih.gov/pubmed/10600741},
	Bdsk-Url-2 = {https://doi.org/10.1126/science.286.5448.2331}}

@article{Miyata1980JournalApplication,
	Author = {Miyata, Takashi and Yasunaga, Teruo},
	Journal = {J. Mol. Evol},
	Number = {2},
	Pages = {3--3},
	Title = {{Journal of Molecular Evolution Molecular Evolution of mRNA: A Method for Estimating Evolutionary Rates of Synonymous and Amino Acid Substitutions from Homologous Nucleotide Sequences and Its Application}},
	Url = {https://link.springer.com/content/pdf/10.1007%2FBF01732067.pdf},
	Volume = {16},
	Year = {1980},
	Bdsk-Url-1 = {https://link.springer.com/content/pdf/10.1007%2FBF01732067.pdf}}

@article{Weber2014Kr/KcSelection,
	Author = {Weber, Claudia C and Nabholz, Benoit and Romiguier, Jonathan and Ellegren, Hans},
	Doi = {10.1186/s13059-014-0542-8},
	Issn = {1465-6906},
	Journal = {Genome Biology},
	Number = {12},
	Pages = {542},
	Title = {{Kr/Kc but not dN/dS correlates positively with body mass in birds, raising implications for inferring lineage-specific selection}},
	Url = {http://genomebiology.com/2014/15/12/542},
	Volume = {15},
	Year = {2014},
	Bdsk-Url-1 = {http://genomebiology.com/2014/15/12/542},
	Bdsk-Url-2 = {https://doi.org/10.1186/s13059-014-0542-8}}

@article{Aris-Brosou2006Large-scaleMutation,
	Author = {Aris-Brosou, St{\'e}phane and Bielawski, Joseph P.},
	Doi = {10.1016/J.GENE.2006.04.024},
	Issn = {0378-1119},
	Journal = {Gene},
	Month = {8},
	Pages = {58--64},
	Publisher = {Elsevier},
	Title = {{Large-scale analyses of synonymous substitution rates can be sensitive to assumptions about the process of mutation}},
	Url = {https://www.sciencedirect.com/science/article/pii/S0378111906002964},
	Volume = {378},
	Year = {2006},
	Bdsk-Url-1 = {https://www.sciencedirect.com/science/article/pii/S0378111906002964},
	Bdsk-Url-2 = {https://doi.org/10.1016/J.GENE.2006.04.024}}

@article{Moya2008LearningSymbioses,
	Author = {Moya, Andr{\'e}s and Peret{\'{o}}, Juli and Gil, Rosario and Latorre, Amparo},
	Doi = {10.1038/nrg2319},
	Isbn = {1471-0056},
	Issn = {1471-0056},
	Journal = {Nature Reviews Genetics},
	Pmid = {18268509},
	Title = {{Learning how to live together: genomic insights into prokaryote--animal symbioses}},
	Year = {2008},
	Bdsk-Url-1 = {https://doi.org/10.1038/nrg2319}}

@article{Smith2015LessSelection,
	Author = {Smith, Martin D. and Wertheim, Joel O. and Weaver, Steven and Murrell, Ben and Scheffler, Konrad and Kosakovsky Pond, S. L. and Pond, Sergei L. Kosakovsky},
	Doi = {10.1093/molbev/msv022},
	Issn = {0737-4038},
	Journal = {Molecular Biology and Evolution},
	Keywords = {branch-site model, episodic selection, evolutionary model, model complexity, random effects model, variable},
	Language = {en},
	Month = {5},
	Number = {5},
	Pages = {1342--1353},
	Shorttitle = {Less Is More},
	Title = {{Less Is More: An Adaptive Branch-Site Random Effects Model for Efficient Detection of Episodic Diversifying Selection}},
	Url = {http://mbe.oxfordjournals.org/content/32/5/1342 http://www.ncbi.nlm.nih.gov/pubmed/25697341 http://mbe.oxfordjournals.org/cgi/doi/10.1093/molbev/msv022},
	Volume = {32},
	Year = {2015},
	Bdsk-Url-1 = {http://mbe.oxfordjournals.org/content/32/5/1342%20http://www.ncbi.nlm.nih.gov/pubmed/25697341%20http://mbe.oxfordjournals.org/cgi/doi/10.1093/molbev/msv022},
	Bdsk-Url-2 = {https://doi.org/10.1093/molbev/msv022}}

@article{Yang1997LikelihoodEvolution,
	Author = {Yang, Ziheng},
	Doi = {10.1093/oxfordjournals.molbev.a025957},
	Issn = {0737-4038},
	Journal = {Molecular biology and evolution},
	Keywords = {address for correspondence and, depart-, episodic evolution, likelihood ratio test, lysozymes, maximum likelihood, neutral theory, nonsynonymous rates, onymous rates, positive selection, primates, reprints, syn-, ziheng yang},
	Month = {5},
	Number = {5},
	Pages = {568--573},
	Pmid = {9580986},
	Title = {{Likelihood Ratio Tests for Detecting Positive Selection and Application to Primate Lysozyme Evolution}},
	Url = {http://www.ncbi.nlm.nih.gov/pubmed/9580986 http://mbe.oxfordjournals.org/content/15/5/568.short},
	Volume = {15},
	Year = {1997},
	Bdsk-Url-1 = {http://www.ncbi.nlm.nih.gov/pubmed/9580986%20http://mbe.oxfordjournals.org/content/15/5/568.short},
	Bdsk-Url-2 = {https://doi.org/10.1093/oxfordjournals.molbev.a025957}}

@article{Yang1998LikelihoodEvolution,
	Author = {Yang, Z.},
	Doi = {10.1093/oxfordjournals.molbev.a025957},
	Issn = {0737-4038},
	Journal = {Molecular Biology and Evolution},
	Month = {5},
	Number = {5},
	Pages = {568--573},
	Publisher = {Oxford University Press},
	Title = {{Likelihood ratio tests for detecting positive selection and application to primate lysozyme evolution}},
	Url = {https://academic.oup.com/mbe/article-lookup/doi/10.1093/oxfordjournals.molbev.a025957},
	Volume = {15},
	Year = {1998},
	Bdsk-Url-1 = {https://academic.oup.com/mbe/article-lookup/doi/10.1093/oxfordjournals.molbev.a025957},
	Bdsk-Url-2 = {https://doi.org/10.1093/oxfordjournals.molbev.a025957}}

@article{GoldmanJonP.AndersonAllenG.2000Likelihood-BasedPhylogenetics,
	Author = {Goldman, Jon P. Anderson, Allen G., Nick and Anderson, Jon P. and Rodrigo, Allen G.},
	Doi = {10.1080/106351500750049752},
	Issn = {1063-5157},
	Journal = {Systematic Biology},
	Month = {12},
	Number = {4},
	Pages = {652--670},
	Publisher = {Oxford University Press},
	Title = {{Likelihood-Based Tests of Topologies in Phylogenetics}},
	Url = {http://sysbio.oxfordjournals.org/cgi/doi/10.1080/106351500750049752},
	Volume = {49},
	Year = {2000},
	Bdsk-Url-1 = {http://sysbio.oxfordjournals.org/cgi/doi/10.1080/106351500750049752},
	Bdsk-Url-2 = {https://doi.org/10.1080/106351500750049752}}

@article{Wolfe1993MammalianRat,
	Author = {Wolfe, KennethH. and Sharp, PaulM.},
	Doi = {10.1007/BF00178874},
	Issn = {0022-2844},
	Journal = {Journal of Molecular Evolution},
	Month = {10},
	Number = {4},
	Pages = {441--456},
	Publisher = {Springer-Verlag},
	Title = {{Mammalian gene evolution: Nucleotide sequence divergence between mouse and rat}},
	Url = {http://link.springer.com/10.1007/BF00178874},
	Volume = {37},
	Year = {1993},
	Bdsk-Url-1 = {http://link.springer.com/10.1007/BF00178874},
	Bdsk-Url-2 = {https://doi.org/10.1007/BF00178874}}

@article{Larget1999MarkovTrees,
	Author = {Larget, Bret and Simon, Donald L},
	Isbn = {0737-4038},
	Issn = {0737-4038},
	Journal = {Mol. Biol. Evol},
	Keywords = {address for correspondence and, bayesian statistics, bret larget, college, department, duquesne university, gorithm, markov chain monte carlo, metropolis-hastings al-, of mathematics and computer, phylogeny, reprints, science, tree reconstruction},
	Number = {6},
	Pages = {750--759},
	Title = {{Markov Chain Monte Carlo Algorithms for the Bayesian Analysis of Phylogenetic Trees}},
	Volume = {16},
	Year = {1999}}

@article{Giles1980MaternalPlatelets,
	Author = {Giles, Richard E and Blanc, Hugues and Cann, Howard M and Wallace, Douglas C},
	Journal = {Genetics},
	Number = {11},
	Pages = {6715--6719},
	Title = {{Maternal inheritance of human mit-ochondrial DNA (genetic polymorphism/restriction endonuclease cleavage map/blood platelets)}},
	Url = {http://www.pnas.org/content/77/11/6715.full.pdf},
	Volume = {77},
	Year = {1980},
	Bdsk-Url-1 = {http://www.pnas.org/content/77/11/6715.full.pdf}}

@article{Nielsen2006MaximumDrosophila,
	Author = {Nielsen, R. and Bauer DuMont, V. L. and Hubisz, M. J. and Aquadro, C. F.},
	Doi = {10.1093/molbev/msl146},
	Issn = {0737-4038},
	Journal = {Molecular Biology and Evolution},
	Month = {10},
	Number = {1},
	Pages = {228--235},
	Publisher = {Oxford University Press},
	Title = {{Maximum Likelihood Estimation of Ancestral Codon Usage Bias Parameters in Drosophila}},
	Url = {https://academic.oup.com/mbe/article-lookup/doi/10.1093/molbev/msl146},
	Volume = {24},
	Year = {2006},
	Bdsk-Url-1 = {https://academic.oup.com/mbe/article-lookup/doi/10.1093/molbev/msl146},
	Bdsk-Url-2 = {https://doi.org/10.1093/molbev/msl146}}

@article{Gu1995MaximumSites.,
	Author = {Gu, X and Fu, Y X and Li, W H},
	Doi = {10.1093/oxfordjournals.molbev.a040235},
	Journal = {Molecular Biology and Evolution},
	Month = {7},
	Number = {4},
	Pages = {546--557},
	Publisher = {Oxford University Press},
	Title = {{Maximum likelihood estimation of the heterogeneity of substitution rate among nucleotide sites.}},
	Url = {https://academic.oup.com/mbe/article/12/4/546/951583/Maximum-likelihood-estimation-of-the-heterogeneity},
	Volume = {12},
	Year = {1995},
	Bdsk-Url-1 = {https://academic.oup.com/mbe/article/12/4/546/951583/Maximum-likelihood-estimation-of-the-heterogeneity},
	Bdsk-Url-2 = {https://doi.org/10.1093/oxfordjournals.molbev.a040235}}

@misc{Maddison2007Mesquite:Analysis.,
	Author = {Maddison, W. P. and Maddison, D.R.},
	Title = {{Mesquite: a modular system for evolutionary analysis.}},
	Url = {http://mesquiteproject.org},
	Year = {2007},
	Bdsk-Url-1 = {http://mesquiteproject.org}}

@misc{Messier1997.pdf,
	Title = {{messier1997.pdf}}}

@article{Evangelou2013Meta-analysisBeyond.,
	Author = {Evangelou, Evangelos and Ioannidis, John P A},
	Doi = {10.1038/nrg3472},
	Isbn = {1471-0064 (Electronic){\textbackslash}n1471-0056 (Linking)},
	Issn = {1471-0064},
	Journal = {Nature reviews. Genetics},
	Keywords = {Bayes Theorem, Data Interpretation, Genetic Heterogeneity, Genome-Wide Association Study, Genome-Wide Association Study: methods, Humans, Meta-Analysis as Topic, Phenotype, Software, Statistical},
	Number = {6},
	Pages = {379--89},
	Pmid = {23657481},
	Publisher = {Nature Publishing Group},
	Title = {{Meta-analysis methods for genome-wide association studies and beyond.}},
	Url = {http://www.ncbi.nlm.nih.gov/pubmed/23657481%5Cnhttp://dx.doi.org/10.1038/nrg3472},
	Volume = {14},
	Year = {2013},
	Bdsk-Url-1 = {http://www.ncbi.nlm.nih.gov/pubmed/23657481%5Cnhttp://dx.doi.org/10.1038/nrg3472},
	Bdsk-Url-2 = {https://doi.org/10.1038/nrg3472}}

@article{Teo2010MethodologicalAfrica,
	Author = {Teo, Yik-Ying Y and Small, Kerrin S and Kwiatkowski, Dominic P},
	Doi = {10.1038/nrg2731},
	Isbn = {1471-0056},
	Issn = {1471-0064},
	Journal = {Nature Reviews Genetics},
	Keywords = {Africa, African Continental Ancestry Group, African Continental Ancestry Group: genetics, Chromosome Mapping, Chromosome Mapping: methods, Genetic Variation, Genetics, Genome, Genome-Wide Association Study, Genome-Wide Association Study: methods, Genotype, Human, Humans, Medical, Polymorphism, Population, Single Nucleotide},
	Number = {2},
	Pages = {149--160},
	Pmid = {20084087},
	Publisher = {Nature Publishing Group},
	Title = {{Methodological challenges of genome-wide association analysis in Africa}},
	Url = {http://www.pubmedcentral.nih.gov/articlerender.fcgi?artid=3769612&tool=pmcentrez&rendertype=abstract},
	Volume = {11},
	Year = {2010},
	Bdsk-Url-1 = {http://www.pubmedcentral.nih.gov/articlerender.fcgi?artid=3769612&tool=pmcentrez&rendertype=abstract},
	Bdsk-Url-2 = {https://doi.org/10.1038/nrg2731}}

@article{Huson2009MethodsMetagenomics,
	Author = {Huson, Daniel H and Richter, Daniel C and Mitra, Suparna and Auch, Alexander F and Schuster, Stephan C and Margulies, M and Egholm, M and Altman, W and Attiya, S and Bader, J and Bemben, L and Berka, J and Braverman, M and Chen, YJ and Chen, Z and Dewell, SLD and Fierro, J and Gomes, X and Godwin, B and He, W and Helgesen, S and Ho, C and Irzyk, G and Jando, S and Alenquer, M and Jarvie, T and Jirage, K and Kim, JB and Knight, J and Lanza, J and Leamon, J and Lefkowitz, S and Lei, M and Li, J and Lohman, K and Lu, H and Makhijani, V and McDade, K and McKenna, M and Myers, E and Nickerson, E and Nobile, J and Plant, R and Puc, B and Ronan, M and Roth, G and Sarkis, G and Simons, J and Simpson, J and Srinivasan, M and Tartaro, K and Tomasz, A and Vogt, K and Volkmer, G and Wang, S and Wang, Y and Weiner, M and Yu, P and Begley, R and Rothberg, J and Bentley, D and Bernal, A and Ear, U and Kyrpidesa, N and Benson, D and Karsch-Mizrachi, I and Lipman, D and Ostell, J and Wheeler, D and Huson, DH and Auch, AF and Qi, J and Schuster, SC and Huson, DH and Auch, AF and Qi, J and Schuster, SC and Poinar, HN and Schwarz, C and Qi, J and Shapiro, B and Macphee, RDE and Buigues, B and Tikhonov, A and Huson, DH and Tomsho, LP and Auch, A and Rampp, M and Miller, W and Schuster, SC and Altschul, SF and Gish, W and Miller, W and Myers, EW and Lipman, DJ and Lozupone, C and Hamady, M and Knight, R and Overbeek, R and Begley, T and Butler, RM and Choudhuri, JV and Chuang, HY and Cohoon, M and Cr{\'{e}}cy-Lagard, V de and Diaz, N and Disz, T and Edwards, R and Fonstein, M and Frank, ED and Gerdes, S and Glass, EM and Goesmann, A and Hanson, A and Iwata-Reuyl, D and Jensen, R and Jamshidi, N and Krause, L and Kubal, M and Larsen, N and Linke, B and McHardy, AC and Meyer, F and Neuweger, H and Olsen, G and Olson, R and Osterman, A and Portnoy, V and Pusch, GD and Rodionov, DA and R{\"{u}}ckert, C and Steiner, J and Stevens, R and Thiele, I and Vassieva, O and Ye, Y and Zagnitko, O and Vonstein, V and Krause, L and Diaz, NN and Goesmann, A and Kelley, S and Nattkemper, TW and Rohwer, F and Edwards, RA and Stoye, J and Urich, T and Lanzen, A and Qi, J and Huson, DH and Schleper, C and Schuster, SC and Gill, SR and Pop, M and Deboy, RT and Eckburg, PB and Turnbaugh, PJ and Samuel, BS and Gordon, JI and Relman, DA and Fraser-Liggett, CM and Nelson, KE and Turnbaugh, PJ and Ley, RE and Mahowald, MA and Magrini, V and Mardis, ER and Gordon, JI and Tringe, SG and Mering, C von and Kobayashi, A and Salamov, AA and Chen, K and Chang, HW and Podar, M and Short, JM and Mathur, EJ and Detter, JC and Bork, P and Hugenholtz, P and Rubin, EM and Rusch, DB and Halpern, AL and Sutton, G and Heidelberg, KB and Williamson, S and Yooseph, S and Wu, D and Eisen, JA and Hoffman, JM and Remington, K and Beeson, K and Tran, B and Smith, H and Baden-Tillson, H and Stewart, C and Thorpe, J and Freeman, J and Andrews-Pfannkoch, C and Venter, JE and Li, K and Kravitz, S and Heidelberg, JF and Utterback, T and Rogers, YH and Falc{\'{o}}n, LI and Souza, V and Bonilla-Rosso, G and Eguiarte, LE and Karl, DM and Sathyendranath, S and Platt, T and Bermingham, E and Gallardo, V and Tamayo-Castillo, G and Ferrari, MR and Strausberg, RL and Nealson, K and Friedman, R and Frazier, M and Venter, JC and Venter, JC and Remington, K and Heidelberg, JF and Halpern, AL and Rusch, D and Eisen, JA and Wu, D and Paulsen, I and Nelson, KE and Nelson, W and Fouts, DE and Levy, S and Knap, AH and Lomas, MW and Nealson, K and White, O and Peterson, J and Hoffman, J and Parsons, R and Baden-Tillson, H and Pfannkoch, C and Rogers, Y and Smith, HO and Woese, CR and Ciccarelli, FD and Doerks, T and Mering, C von and Creevey, CJ and Snel, B and Bork, P and Mering, C von and Hugenholtz, P and Raes, J and Tringe, SG and Doerks, T and Jensen, LJ and Ward, N and Bork, P and Raes, J and Korbel, JO and Lercher, MJ and Mering, C von and Bork, P and Tatusov, RL and Koonin, EV and Lipman, DJ and Rodriguez-Brito, B and Rohwer, F and Edwards, RA and Tyson, GW and Chapman, J and Hugenholtz, P and Allen, EE and Ram, RJ and Richardson, PM and Solovyev, VV and Rubin, EM and Rokhsar, DS and Banfield, JF and Eckburg, PB and Bik, EM and Bernstein, CN and Purdom, E and Dethlefsen, L and Sargent, M and Gill, SR and Nelson, KE and Relman, DA and Wells, CL and Johnson, MA and Henry-Stanley, MJ and Bendel, CM and Lambert, R and Chassignol, S and Sedallian, A and Descos, L and Martin, F and Lang-Unnasch, N and Reith, ME and Munholland, J and Barta, JR and Ashburner, M and Ball, CA and Blake, JA and Botstein, D and Butler, H and Cherry, JM and Davis, AP and Dolinski, K and Dwight, SS and Eppig, JT and Harris, MA and Hill, DP and Issel-Tarver, L and Kasarskis, A and Lewis, S and Matese, JC and Richardson, JE and Ringwald, M and Rubin, GM and Sherlock, G},
	Doi = {10.1186/1471-2105-10-S1-S12},
	Issn = {1471-2105},
	Journal = {BMC Bioinformatics},
	Keywords = {Algorithms, Bioinformatics, Combinatorial Libraries, Computational Biology/Bioinformatics, Computer Appl. in Life Sciences, Microarrays},
	Number = {Suppl 1},
	Pages = {S12},
	Publisher = {BioMed Central},
	Title = {{Methods for comparative metagenomics}},
	Url = {http://www.biomedcentral.com/1471-2105/10/S1/S12},
	Volume = {10},
	Year = {2009},
	Bdsk-Url-1 = {http://www.biomedcentral.com/1471-2105/10/S1/S12},
	Bdsk-Url-2 = {https://doi.org/10.1186/1471-2105-10-S1-S12}}

@article{Brown1982MitochondrialEvolution,
	Author = {Brown, Wesley M. and Prager, Ellen M. and Wang, Alice and Wilson, Allan C.},
	Doi = {10.1007/BF01734101},
	Isbn = {0022-2844},
	Issn = {0022-2844},
	Journal = {Journal of Molecular Evolution},
	Keywords = {dna sequencing - transitions, functional constraints - hominoid, hit corrections - silent, multiple-, mutation pressure -, phylogeny - start, substitutions - replacement, substitutions - transfer rna},
	Number = {4},
	Pages = {225--239},
	Pmid = {6284948},
	Title = {{Mitochondrial DNA sequences of primates: Tempo and mode of evolution}},
	Volume = {18},
	Year = {1982},
	Bdsk-Url-1 = {https://doi.org/10.1007/BF01734101}}

@article{Gray2012MitochondrialEvolution.,
	Author = {Gray, Michael W},
	Doi = {10.1101/cshperspect.a011403},
	Issn = {1943-0264},
	Journal = {Cold Spring Harbor perspectives in biology},
	Month = {9},
	Number = {9},
	Pages = {a011403},
	Pmid = {22952398},
	Publisher = {Cold Spring Harbor Laboratory Press},
	Title = {{Mitochondrial evolution.}},
	Url = {http://www.ncbi.nlm.nih.gov/pubmed/22952398 http://www.pubmedcentral.nih.gov/articlerender.fcgi?artid=PMC3428767},
	Volume = {4},
	Year = {2012},
	Bdsk-Url-1 = {http://www.ncbi.nlm.nih.gov/pubmed/22952398%20http://www.pubmedcentral.nih.gov/articlerender.fcgi?artid=PMC3428767},
	Bdsk-Url-2 = {https://doi.org/10.1101/cshperspect.a011403}}

@article{Zhou2014MitogenomicBirds,
	Author = {Zhou, Taicheng and Shen, Xuejuan and Irwin, David M. and Shen, Yongyi and Zhang, Yaping},
	Doi = {10.1016/j.mito.2014.07.012},
	Journal = {Mitochondrion},
	Month = {9},
	Pages = {70--75},
	Title = {{Mitogenomic analyses propose positive selection in mitochondrial genes for high-altitude adaptation in galliform birds}},
	Url = {http://linkinghub.elsevier.com/retrieve/pii/S1567724914001032},
	Volume = {18},
	Year = {2014},
	Bdsk-Url-1 = {http://linkinghub.elsevier.com/retrieve/pii/S1567724914001032},
	Bdsk-Url-2 = {https://doi.org/10.1016/j.mito.2014.07.012}}

@article{Pacheco2018ModeParasites,
	Author = {Pacheco, M Andre{\'\i}na and Matta, Nubia E and Valki{\={u}}nas, Gediminas and Parker, Patricia G and Mello, Beatriz and Stanley, Craig E and Lentino, Miguel and Garcia-Amado, Maria Alexandra and Cranfield, Michael and Kosakovsky Pond, Sergei L and Escalante, Ananias A},
	Doi = {10.1093/molbev/msx285},
	Issn = {0737-4038},
	Journal = {Molecular Biology and Evolution},
	Month = {2},
	Number = {2},
	Pages = {383--403},
	Publisher = {Oxford University Press},
	Title = {{Mode and Rate of Evolution of Haemosporidian Mitochondrial Genomes: Timing the Radiation of Avian Parasites}},
	Url = {https://academic.oup.com/mbe/article/35/2/383/4596561},
	Volume = {35},
	Year = {2018},
	Bdsk-Url-1 = {https://academic.oup.com/mbe/article/35/2/383/4596561},
	Bdsk-Url-2 = {https://doi.org/10.1093/molbev/msx285}}

@article{DavydovModelingSelection,
	Author = {Davydov, Iakov I and Salamin, Nicolas and Robinson-Rechavi, Marc},
	Doi = {10.1101/174839},
	Title = {{Modeling Codon Rate Variation: Robust Inference of Protein and Nucleotide Selection}},
	Url = {https://www.biorxiv.org/content/biorxiv/early/2018/03/16/174839.full.pdf},
	Bdsk-Url-1 = {https://www.biorxiv.org/content/biorxiv/early/2018/03/16/174839.full.pdf},
	Bdsk-Url-2 = {https://doi.org/10.1101/174839}}

@article{Davydov2018ModelingSelection,
	Author = {Davydov, Iakov I. and Salamin, Nicolas and Robinson-Rechavi, Marc},
	Doi = {10.1101/174839},
	Journal = {bioRxiv},
	Month = {3},
	Pages = {174839},
	Publisher = {Cold Spring Harbor Laboratory},
	Title = {{Modeling Codon Rate Variation: Robust Inference of Protein and Nucleotide Selection}},
	Url = {https://www.biorxiv.org/content/early/2018/03/16/174839},
	Year = {2018},
	Bdsk-Url-1 = {https://www.biorxiv.org/content/early/2018/03/16/174839},
	Bdsk-Url-2 = {https://doi.org/10.1101/174839}}

@article{Lio1998ModelsPhylogeny,
	Author = {Li{\`{o}}, Pietro and Goldman, Nick},
	Doi = {10.1101/GR.8.12.1233},
	Journal = {Genome Research},
	Number = {12},
	Pages = {1233--1244},
	Publisher = {Cold Spring Harbor Lab},
	Title = {{Models of Molecular Evolution and Phylogeny}},
	Volume = {8},
	Year = {1998},
	Bdsk-Url-1 = {https://doi.org/10.1101/GR.8.12.1233}}

@article{Martorell2015MolecularAccuracy,
	Author = {Martorell, L. and Corrales, I. and Ramirez, L. and Parra, R. and Raya, a. and Barquinero, J. and Vidal, F.},
	Doi = {10.1111/hae.12562},
	Issn = {13518216},
	Journal = {Haemophilia},
	Keywords = {haemophilia a, leucocytes, rna splicing, splice site mutation, synonymous mutation},
	Number = {2},
	Pages = {249--257},
	Title = {{Molecular characterization of ten <i>F8</i> splicing mutations in RNA isolated from patient's leucocytes: assessment of <i>in silico</i> prediction tools accuracy}},
	Url = {http://doi.wiley.com/10.1111/hae.12562},
	Volume = {21},
	Year = {2015},
	Bdsk-Url-1 = {http://doi.wiley.com/10.1111/hae.12562},
	Bdsk-Url-2 = {https://doi.org/10.1111/hae.12562}}

@article{Metzker2002MolecularCase,
	Author = {Metzker, M. L. and Mindell, D. P. and Liu, X.-M. and Ptak, R. G. and Gibbs, R. A. and Hillis, D. M.},
	Doi = {10.1073/pnas.222522599},
	Issn = {0027-8424},
	Journal = {Proceedings of the National Academy of Sciences},
	Month = {10},
	Number = {22},
	Pages = {14292--14297},
	Publisher = {National Academy of Sciences},
	Title = {{Molecular evidence of HIV-1 transmission in a criminal case}},
	Url = {http://www.pnas.org/cgi/doi/10.1073/pnas.222522599},
	Volume = {99},
	Year = {2002},
	Bdsk-Url-1 = {http://www.pnas.org/cgi/doi/10.1073/pnas.222522599},
	Bdsk-Url-2 = {https://doi.org/10.1073/pnas.222522599}}

@book{Nei1987MolecularGenetics,
	Author = {Nei, Masatoshi},
	Booktitle = {Tempe AZ Arizona State University},
	Isbn = {0231063202},
	Pages = {512},
	Title = {{Molecular Evolutionary Genetics}},
	Url = {http://scholar.google.com/scholar?hl=en&btnG=Search&q=intitle:Molecular+Evolutionary+Genetics+Analysis#8},
	Volume = {17},
	Year = {1987},
	Bdsk-Url-1 = {http://scholar.google.com/scholar?hl=en&btnG=Search&q=intitle:Molecular+Evolutionary+Genetics+Analysis#8}}

@article{Ho2014Molecular-clockTimescales,
	Author = {Ho, Simon Y. W. and Duch{\^{e}}ne, Sebasti{\'a}n},
	Doi = {10.1111/mec.12953},
	Journal = {Molecular Ecology},
	Month = {12},
	Number = {24},
	Pages = {5947--5965},
	Title = {{Molecular-clock methods for estimating evolutionary rates and timescales}},
	Url = {http://doi.wiley.com/10.1111/mec.12953},
	Volume = {23},
	Year = {2014},
	Bdsk-Url-1 = {http://doi.wiley.com/10.1111/mec.12953},
	Bdsk-Url-2 = {https://doi.org/10.1111/mec.12953}}

@article{Hastings1970MonteApplications,
	Author = {Hastings, W. K.},
	Doi = {10.1093/biomet/57.1.97},
	Isbn = {00063444},
	Issn = {00063444},
	Journal = {Biometrika},
	Number = {1},
	Pages = {97--109},
	Pmid = {18855289},
	Title = {{Monte carlo sampling methods using Markov chains and their applications}},
	Volume = {57},
	Year = {1970},
	Bdsk-Url-1 = {https://doi.org/10.1093/biomet/57.1.97}}

@article{Ronquist2012MrBayesSpace,
	Author = {Ronquist, F. and Teslenko, M. and van der Mark, P. and Ayres, D. L. and Darling, A. and Hohna, S. and Larget, B. and Liu, L. and Suchard, M. A. and Huelsenbeck, J. P.},
	Doi = {10.1093/sysbio/sys029},
	Journal = {Systematic Biology},
	Month = {5},
	Number = {3},
	Pages = {539--542},
	Publisher = {Oxford University Press},
	Title = {{MrBayes 3.2: Efficient Bayesian Phylogenetic Inference and Model Choice Across a Large Model Space}},
	Url = {http://sysbio.oxfordjournals.org/cgi/doi/10.1093/sysbio/sys029},
	Volume = {61},
	Year = {2012},
	Bdsk-Url-1 = {http://sysbio.oxfordjournals.org/cgi/doi/10.1093/sysbio/sys029},
	Bdsk-Url-2 = {https://doi.org/10.1093/sysbio/sys029}}

@article{Huelsenbeck2001MRBAYES:Trees.,
	Author = {Huelsenbeck, J P and Ronquist, F},
	Issn = {1367-4803},
	Journal = {Bioinformatics (Oxford, England)},
	Month = {8},
	Number = {8},
	Pages = {754--5},
	Pmid = {11524383},
	Title = {{MRBAYES: Bayesian inference of phylogenetic trees.}},
	Url = {http://www.ncbi.nlm.nih.gov/pubmed/11524383},
	Volume = {17},
	Year = {2001},
	Bdsk-Url-1 = {http://www.ncbi.nlm.nih.gov/pubmed/11524383}}

@article{Anisimova2007MultipleSites,
	Author = {Anisimova, Maria and Yang, Ziheng},
	Doi = {10.1093/molbev/msm042},
	Isbn = {0737-4038},
	Issn = {0737-4038},
	Journal = {Molecular Biology and Evolution},
	Keywords = {Branch-site model, False discovery rate (FDR), Family-wise error rate (FWER), Molecular adaptation, Multiple hypothesis testing, Positive selection},
	Month = {2},
	Number = {5},
	Pages = {1219--1228},
	Pmid = {17339634},
	Title = {{Multiple Hypothesis Testing to Detect Lineages under Positive Selection that Affects Only a Few Sites}},
	Url = {http://www.ncbi.nlm.nih.gov/pubmed/17339634 https://academic.oup.com/mbe/article-lookup/doi/10.1093/molbev/msm042},
	Volume = {24},
	Year = {2007},
	Bdsk-Url-1 = {http://www.ncbi.nlm.nih.gov/pubmed/17339634%20https://academic.oup.com/mbe/article-lookup/doi/10.1093/molbev/msm042},
	Bdsk-Url-2 = {https://doi.org/10.1093/molbev/msm042}}

@article{Edgar2004MUSCLE:Throughput,
	Author = {Edgar, R. C.},
	Doi = {10.1093/nar/gkh340},
	Issn = {1362-4962},
	Journal = {Nucleic Acids Research},
	Keywords = {benchmarking, computers, sequence alignment, software, trees (plant)},
	Month = {3},
	Number = {5},
	Pages = {1792--1797},
	Publisher = {Oxford University Press},
	Title = {{MUSCLE: multiple sequence alignment with high accuracy and high throughput}},
	Url = {https://academic.oup.com/nar/article-lookup/doi/10.1093/nar/gkh340},
	Volume = {32},
	Year = {2004},
	Bdsk-Url-1 = {https://academic.oup.com/nar/article-lookup/doi/10.1093/nar/gkh340},
	Bdsk-Url-2 = {https://doi.org/10.1093/nar/gkh340}}

@article{Wolfe1989MutationGenome,
	Author = {Wolfe, Kenneth H. and Sharp, Paul M. and Li, Wen-Hsiung},
	Doi = {10.1038/337283a0},
	Issn = {0028-0836},
	Journal = {Nature},
	Month = {1},
	Number = {6204},
	Pages = {283--285},
	Publisher = {Nature Publishing Group},
	Title = {{Mutation rates differ among regions of the mammalian genome}},
	Url = {http://www.nature.com/doifinder/10.1038/337283a0},
	Volume = {337},
	Year = {1989},
	Bdsk-Url-1 = {http://www.nature.com/doifinder/10.1038/337283a0},
	Bdsk-Url-2 = {https://doi.org/10.1038/337283a0}}

@article{Rodrigue2010Mutation-selectionProfiles.,
	Author = {Rodrigue, Nicolas and Philippe, Herv{\'e} and Lartillot, Nicolas},
	Doi = {10.1073/pnas.0910915107},
	Issn = {1091-6490},
	Journal = {Proceedings of the National Academy of Sciences of the United States of America},
	Month = {3},
	Number = {10},
	Pages = {4629--34},
	Pmid = {20176949},
	Publisher = {National Academy of Sciences},
	Title = {{Mutation-selection models of coding sequence evolution with site-heterogeneous amino acid fitness profiles.}},
	Url = {http://www.ncbi.nlm.nih.gov/pubmed/20176949 http://www.pubmedcentral.nih.gov/articlerender.fcgi?artid=PMC2842053},
	Volume = {107},
	Year = {2010},
	Bdsk-Url-1 = {http://www.ncbi.nlm.nih.gov/pubmed/20176949%20http://www.pubmedcentral.nih.gov/articlerender.fcgi?artid=PMC2842053},
	Bdsk-Url-2 = {https://doi.org/10.1073/pnas.0910915107}}

@article{Lipner2016NetworkInfections,
	Author = {Lipner, Ettie M. and Garcia, Benjamin J. and Strong, Michael},
	Doi = {10.1371/journal.pone.0146585},
	Issn = {1932-6203},
	Journal = {Plos One},
	Number = {1},
	Pages = {e0146585},
	Title = {{Network Analysis of Human Genes Influencing Susceptibility to Mycobacterial Infections}},
	Url = {http://dx.plos.org/10.1371/journal.pone.0146585},
	Volume = {11},
	Year = {2016},
	Bdsk-Url-1 = {http://dx.plos.org/10.1371/journal.pone.0146585},
	Bdsk-Url-2 = {https://doi.org/10.1371/journal.pone.0146585}}

@article{Zhang2015NewGenomes,
	Author = {Zhang, Wenyu and Landback, Patrick and Gschwend, Andrea R. and Shen, Bairong and Long, Manyuan},
	Doi = {10.1186/s13059-015-0772-4},
	Issn = {1474-760X},
	Journal = {Genome Biology},
	Number = {1},
	Pages = {202},
	Publisher = {Genome Biology},
	Title = {{New genes drive the evolution of gene interaction networks in the human and mouse genomes}},
	Url = {http://genomebiology.com/2015/16/1/202},
	Volume = {16},
	Year = {2015},
	Bdsk-Url-1 = {http://genomebiology.com/2015/16/1/202},
	Bdsk-Url-2 = {https://doi.org/10.1186/s13059-015-0772-4}}

@article{Buermans2014NextApplications,
	Author = {Buermans, H.P.J. and den Dunnen, J.T.},
	Doi = {10.1016/j.bbadis.2014.06.015},
	Issn = {09254439},
	Journal = {Biochimica et Biophysica Acta (BBA) - Molecular Basis of Disease},
	Number = {10},
	Pages = {1932--1941},
	Title = {{Next generation sequencing technology: Advances and applications}},
	Volume = {1842},
	Year = {2014},
	Bdsk-Url-1 = {https://doi.org/10.1016/j.bbadis.2014.06.015}}

@article{King1969Non-DarwinianEvolution,
	Author = {King, Jack Lester and Jukes, Thomas H.},
	Doi = {10.1126/science.164.3881.788},
	Issn = {0036-8075, 1095-9203},
	Journal = {Science},
	Language = {en},
	Month = {5},
	Number = {3881},
	Pages = {788--798},
	Title = {{Non-Darwinian Evolution}},
	Url = {http://www.sciencemag.org/content/164/3881/788 http://www.ncbi.nlm.nih.gov/pubmed/5767777 http://www.sciencemag.org/content/164/3881/788.citation},
	Volume = {164},
	Year = {1969},
	Bdsk-Url-1 = {http://www.sciencemag.org/content/164/3881/788%20http://www.ncbi.nlm.nih.gov/pubmed/5767777%20http://www.sciencemag.org/content/164/3881/788.citation},
	Bdsk-Url-2 = {https://doi.org/10.1126/science.164.3881.788}}

@article{Valenzuela2009Non-randomEvolution,
	Author = {Valenzuela, Carlos Y.},
	Doi = {10.1590/S1415-47572009005000025},
	Issn = {14154757},
	Journal = {Genetics and Molecular Biology},
	Keywords = {Bose-Einstein distribution, HIV-1, Non-random evolution, Non-random sequences, Pre-transcriptional evolution},
	Number = {1},
	Pages = {159--169},
	Pmid = {21637663},
	Title = {{Non-random pre-transcriptional evolution in HIV-1. A refutation of the foundational conditions for neutral evolution}},
	Volume = {32},
	Year = {2009},
	Bdsk-Url-1 = {https://doi.org/10.1590/S1415-47572009005000025}}

@article{Zhou2012Non-SilentGenes,
	Author = {Zhou, Tong and Ko, Eun A. and Gu, Wanjun and Lim, Inja and Bang, Hyoweon and Ko, Jae Hong},
	Doi = {10.1371/journal.pone.0048541},
	Editor = {Uversky, Vladimir N.},
	Isbn = {1932-6203},
	Issn = {19326203},
	Journal = {PLoS ONE},
	Month = {10},
	Number = {10},
	Pages = {e48541},
	Pmid = {23119053},
	Publisher = {Public Library of Science},
	Title = {{Non-Silent Story on Synonymous Sites in Voltage-Gated Ion Channel Genes}},
	Url = {http://dx.plos.org/10.1371/journal.pone.0048541},
	Volume = {7},
	Year = {2012},
	Bdsk-Url-1 = {http://dx.plos.org/10.1371/journal.pone.0048541},
	Bdsk-Url-2 = {https://doi.org/10.1371/journal.pone.0048541}}

@book{DarwinOnSpecies,
	Author = {Darwin, Charles},
	Title = {{On the Origin of Species}}}

@article{Spielman2015One-rateEstimation,
	Author = {Spielman, Stephanie J. and Wan, Suyang and Wilke, Claus O},
	Doi = {10.1101/032805},
	Journal = {bioRxiv},
	Keywords = {dn, ds, evolutionary rate, molecular evolution, mutation-selection, sequence simulation},
	Pages = {032805},
	Title = {{One-rate models outperform two-rate models in site-specific dN/dS estimation}},
	Url = {http://biorxiv.org/content/early/2015/11/24/032805.abstract},
	Year = {2015},
	Bdsk-Url-1 = {http://biorxiv.org/content/early/2015/11/24/032805.abstract},
	Bdsk-Url-2 = {https://doi.org/10.1101/032805}}

@article{Cantatore1987OrganizationGenes.,
	Author = {Cantatore, Palmiro and Saccone, Cecilia},
	Doi = {10.1016/S0074-7696(08)61438-2},
	Issn = {0074-7696},
	Journal = {International Review of Cytology},
	Pages = {149--208},
	Title = {{Organization, structure, and evolution of mammalian mitochondrial genes.}},
	Url = {http://linkinghub.elsevier.com/retrieve/pii/S0074769608614382},
	Volume = {108},
	Year = {1987},
	Bdsk-Url-1 = {http://linkinghub.elsevier.com/retrieve/pii/S0074769608614382},
	Bdsk-Url-2 = {https://doi.org/10.1016/S0074-7696(08)61438-2}}

@article{Lanciotti1999OriginStates.,
	Author = {Lanciotti, R S and Roehrig, J T and Deubel, V and Smith, J and Parker, M and Steele, K and Crise, B and Volpe, K E and Crabtree, M B and Scherret, J H and Hall, R A and MacKenzie, J S and Cropp, C B and Panigrahy, B and Ostlund, E and Schmitt, B and Malkinson, M and Banet, C and Weissman, J and Komar, N and Savage, H M and Stone, W and McNamara, T and Gubler, D J and Rice, C. M. and Gentry, M. K. and Henchal, E. A. and McCown, J. M. and Brandt, W. E. and Dalrymple, J. M. and Henchal, E. A. and McCown, J. M. and Burke, D. S. and Seguin, M. C. and Brandt, W. E. and Roehrig, J. T. and Hall, R. A. and Burgess, G. W. and Kay, B. H. and Clancy, P. and Adams, S. C. and Roehrig, J. T. and Mathews, J. H. and Trent, D. W. and Hawkes, R. A. and Roehrig, J. T. and Hunt, A. R. and Moore, G. A. and Calisher, C. H. and Berthet, F.-X. and Olsen, G. J. and Matsuda, H. and Agstrom, R. and Overbeek, R. and Felsenstein, J. and Briese, T. and Jia, X.-Y. and Huang, C. and Grady, L. J. and Lipkin, W. I. and Work, T. H. and Hurlbut, H. S. and Taylor, R. M. and Tsai, T. F. and Popovici, F. and Cernescu, C. and Campbell, G. L. and Nedelcu, N. I. and Rzhetsky, A. and Nei, M. and {\_}{\_}{\_}, .},
	Doi = {10.1126/science.286.5448.2333},
	Issn = {0036-8075},
	Journal = {Science (New York, N.Y.)},
	Month = {12},
	Number = {5448},
	Pages = {2333--7},
	Pmid = {10600742},
	Publisher = {American Association for the Advancement of Science},
	Title = {{Origin of the West Nile virus responsible for an outbreak of encephalitis in the northeastern United States.}},
	Url = {http://www.ncbi.nlm.nih.gov/pubmed/10600742},
	Volume = {286},
	Year = {1999},
	Bdsk-Url-1 = {http://www.ncbi.nlm.nih.gov/pubmed/10600742},
	Bdsk-Url-2 = {https://doi.org/10.1126/science.286.5448.2333}}

@article{Muller1950OurMutations,
	Author = {Muller, H. J.},
	Issn = {0002-9297},
	Journal = {American Journal of Human Genetics},
	Month = {6},
	Number = {2},
	Pages = {111--176},
	Title = {{Our load of mutations}},
	Url = {http://www.ncbi.nlm.nih.gov/pmc/articles/PMC1716299/ http://www.ncbi.nlm.nih.gov/pmc/articles/PMC1716299/pdf/ajhg00429-0003.pdf},
	Volume = {2},
	Year = {1950},
	Bdsk-Url-1 = {http://www.ncbi.nlm.nih.gov/pmc/articles/PMC1716299/%20http://www.ncbi.nlm.nih.gov/pmc/articles/PMC1716299/pdf/ajhg00429-0003.pdf}}

@article{Yang2007PAMLLikelihood,
	Author = {Yang, Z.},
	Doi = {10.1093/molbev/msm088},
	Issn = {0737-4038},
	Journal = {Molecular Biology and Evolution},
	Month = {4},
	Number = {8},
	Pages = {1586--1591},
	Publisher = {Oxford University Press},
	Title = {{PAML 4: Phylogenetic Analysis by Maximum Likelihood}},
	Url = {http://mbe.oxfordjournals.org/cgi/doi/10.1093/molbev/msm088},
	Volume = {24},
	Year = {2007},
	Bdsk-Url-1 = {http://mbe.oxfordjournals.org/cgi/doi/10.1093/molbev/msm088},
	Bdsk-Url-2 = {https://doi.org/10.1093/molbev/msm088}}

@article{Hughes2005PatternsGenomes,
	Author = {Hughes, Austin L. and Hughes, Mary Ann K.},
	Doi = {10.1016/j.virusres.2005.03.030},
	Isbn = {0168-1702 (Print){\textbackslash}r0168-1702 (Linking)},
	Issn = {01681702},
	Journal = {Virus Research},
	Keywords = {E2 hinge, Nucleotide substitution, Overlapping reading frames, Papillomavirus},
	Month = {11},
	Number = {2},
	Pages = {81--88},
	Pmid = {15913825},
	Publisher = {Elsevier},
	Title = {{Patterns of nucleotide difference in overlapping and non-overlapping reading frames of papillomavirus genomes}},
	Url = {http://www.sciencedirect.com/science/article/pii/S0168170205001322 http://linkinghub.elsevier.com/retrieve/pii/S0168170205001322},
	Volume = {113},
	Year = {2005},
	Bdsk-Url-1 = {http://www.sciencedirect.com/science/article/pii/S0168170205001322%20http://linkinghub.elsevier.com/retrieve/pii/S0168170205001322},
	Bdsk-Url-2 = {https://doi.org/10.1016/j.virusres.2005.03.030}}

@article{Roux2014PatternsGenomes,
	Author = {Roux, Julien and Privman, Eyal and Moretti, S{\'e}bastien and Daub, Josephine T. and Robinson-Rechavi, Marc and Keller, Laurent},
	Doi = {10.1093/molbev/msu141},
	Journal = {Molecular Biology and Evolution},
	Month = {7},
	Number = {7},
	Pages = {1661--1685},
	Publisher = {Oxford University Press},
	Title = {{Patterns of Positive Selection in Seven Ant Genomes}},
	Url = {https://academic.oup.com/mbe/article-lookup/doi/10.1093/molbev/msu141},
	Volume = {31},
	Year = {2014},
	Bdsk-Url-1 = {https://academic.oup.com/mbe/article-lookup/doi/10.1093/molbev/msu141},
	Bdsk-Url-2 = {https://doi.org/10.1093/molbev/msu141}}

@article{Huelsenbeck1995PerformanceSimulation,
	Author = {Huelsenbeck, J. P.},
	Doi = {10.1093/sysbio/44.1.17},
	Issn = {1063-5157},
	Journal = {Systematic Biology},
	Month = {3},
	Number = {1},
	Pages = {17--48},
	Title = {{Performance of Phylogenetic Methods in Simulation}},
	Url = {http://sysbio.oxfordjournals.org/cgi/doi/10.1093/sysbio/44.1.17},
	Volume = {44},
	Year = {1995},
	Bdsk-Url-1 = {http://sysbio.oxfordjournals.org/cgi/doi/10.1093/sysbio/44.1.17},
	Bdsk-Url-2 = {https://doi.org/10.1093/sysbio/44.1.17}}

@article{Lu2014PerformanceSequences,
	Author = {Lu, Ashley and Guindon, Stephane},
	Doi = {10.1093/molbev/mst198},
	Issn = {07374038},
	Journal = {Molecular Biology and Evolution},
	Number = {2},
	Pages = {484--495},
	Pmid = {24132121},
	Title = {{Performance of standard and stochastic branch-site models for detecting positive selection among coding sequences}},
	Volume = {31},
	Year = {2014},
	Bdsk-Url-1 = {https://doi.org/10.1093/molbev/mst198}}

@article{Lorenzo-Redondo2016PersistentTherapy,
	Author = {Lorenzo-Redondo, Ramon and Fryer, Helen R. and Bedford, Trevor and Kim, Eun-Young and Archer, John and Kosakovsky Pond, Sergei L. and Chung, Yoon-Seok and Penugonda, Sudhir and Chipman, Jeffrey G. and Fletcher, Courtney V. and Schacker, Timothy W. and Malim, Michael H. and Rambaut, Andrew and Haase, Ashley T. and McLean, Angela R. and Wolinsky, Steven M.},
	Doi = {10.1038/nature16933},
	Issn = {0028-0836},
	Journal = {Nature},
	Month = {2},
	Number = {7588},
	Pages = {51--56},
	Title = {{Persistent HIV-1 replication maintains the tissue reservoir during therapy}},
	Url = {http://www.nature.com/articles/nature16933},
	Volume = {530},
	Year = {2016},
	Bdsk-Url-1 = {http://www.nature.com/articles/nature16933},
	Bdsk-Url-2 = {https://doi.org/10.1038/nature16933}}

@article{Swanson2003PervasiveProteins,
	Author = {Swanson, Willie J. and Nielsen, Rasmus and Yang, Qiaofeng},
	Doi = {10.1093/oxfordjournals.molbev.a004233},
	Issn = {1537-1719},
	Journal = {Molecular Biology and Evolution},
	Month = {1},
	Number = {1},
	Pages = {18--20},
	Publisher = {Oxford University Press},
	Title = {{Pervasive Adaptive Evolution in Mammalian Fertilization Proteins}},
	Url = {https://academic.oup.com/mbe/article-lookup/doi/10.1093/oxfordjournals.molbev.a004233},
	Volume = {20},
	Year = {2003},
	Bdsk-Url-1 = {https://academic.oup.com/mbe/article-lookup/doi/10.1093/oxfordjournals.molbev.a004233},
	Bdsk-Url-2 = {https://doi.org/10.1093/oxfordjournals.molbev.a004233}}

@article{Lewis2015Phycas:Analysis.,
	Author = {Lewis, Paul O and Holder, Mark T and Swofford, David L},
	Doi = {10.1093/sysbio/syu132},
	Issn = {1076-836X},
	Journal = {Systematic biology},
	Keywords = {Bayes Factor, Bayesian phylogenetics, conditional predictive ordinates, data partitioning, marginal likelihood, posterior predictive model selection, steppingstone method},
	Month = {5},
	Number = {3},
	Pages = {525--31},
	Pmid = {25577605},
	Publisher = {Oxford University Press},
	Title = {{Phycas: software for Bayesian phylogenetic analysis.}},
	Url = {http://www.ncbi.nlm.nih.gov/pubmed/25577605},
	Volume = {64},
	Year = {2015},
	Bdsk-Url-1 = {http://www.ncbi.nlm.nih.gov/pubmed/25577605},
	Bdsk-Url-2 = {https://doi.org/10.1093/sysbio/syu132}}

@article{Lartillot2009PhyloBayesDating,
	Author = {Lartillot, N. and Lepage, T. and Blanquart, S.},
	Doi = {10.1093/bioinformatics/btp368},
	Issn = {1367-4803},
	Journal = {Bioinformatics},
	Month = {9},
	Number = {17},
	Pages = {2286--2288},
	Publisher = {Oxford University Press},
	Title = {{PhyloBayes 3: a Bayesian software package for phylogenetic reconstruction and molecular dating}},
	Url = {http://bioinformatics.oxfordjournals.org/cgi/doi/10.1093/bioinformatics/btp368},
	Volume = {25},
	Year = {2009},
	Bdsk-Url-1 = {http://bioinformatics.oxfordjournals.org/cgi/doi/10.1093/bioinformatics/btp368},
	Bdsk-Url-2 = {https://doi.org/10.1093/bioinformatics/btp368}}

@article{Huelsenbeck1997PhylogeneticContext.,
	Author = {Huelsenbeck, J P and Rannala, B and Felsenstein, J. and Ou, C.-Y. and Nichol, S. T. and Hjelle, B. and Swofford, D. L. and Thorne, J. L. and Felsenstein, J. and Wiegmann, B. M. and Hillis, D. M. and Bull, J. J. and Archie, J. W. and Maddison, D. and Felsenstein, J. and Cavalli-Sforza, L. L. and Edwards, A. W. F. and Felsenstein, J. and Kuhner, M. K. and Felsenstein, J. and Huelsenbeck, J. P. and Goldman, N. and Felsenstein, J. and Chang, J. T. and Yang, Z. and King, J. L. and Jukes, T. H. and Hasegawa, M. and Kishino, H. and Yano, T. and Palumbi, S. R. and Yang, Z. and Yang, Z. and {\_}{\_}{\_}, . and Roberts, D. and Hafner, M. S. and Page, R. D. M. and Huelsenbeck, J. P. and Rannala, B. and Yang, Z. and Rzhetsky, A. and Nei, M. and Yang, Z. and Goldman, N. and Friday, A. and Dykhuizen, D. E. and Green, L. and Hibbett, D. S. and Henderson, W. W. and Brooks, D. R. and Hafner, M. S. and Nadler, S. A. and Huelsenbeck, J. P. and Bull, J. J. and Page, R. D. M. and Sch{\"{o}}niger, M. and Haeseler, A. von and Huelsenbeck, J. P. and Hillis, D. M. and Nielsen, R.},
	Doi = {10.1126/science.276.5310.227},
	Issn = {0036-8075},
	Journal = {Science (New York, N.Y.)},
	Month = {4},
	Number = {5310},
	Pages = {227--32},
	Pmid = {9092465},
	Publisher = {American Association for the Advancement of Science},
	Title = {{Phylogenetic methods come of age: testing hypotheses in an evolutionary context.}},
	Url = {http://www.ncbi.nlm.nih.gov/pubmed/9092465},
	Volume = {276},
	Year = {1997},
	Bdsk-Url-1 = {http://www.ncbi.nlm.nih.gov/pubmed/9092465},
	Bdsk-Url-2 = {https://doi.org/10.1126/science.276.5310.227}}

@article{Zardoya1996PhylogeneticVertebrates.,
	Author = {Zardoya, Rafael and Meyer, Axel},
	Doi = {10.1093/oxfordjournals.molbev.a025661},
	Isbn = {0737-4038},
	Issn = {0737-4038},
	Journal = {Molecular Biology and Evolution},
	Month = {9},
	Number = {7},
	Pages = {933--942},
	Pmid = {8752002},
	Publisher = {Oxford University Press},
	Title = {{Phylogenetic performance of mitochondrial protein-coding genes in resolving relationships among vertebrates.}},
	Url = {https://academic.oup.com/mbe/article-lookup/doi/10.1093/oxfordjournals.molbev.a025661 http://www.ncbi.nlm.nih.gov/pubmed/8752002},
	Volume = {13},
	Year = {1996},
	Bdsk-Url-1 = {https://academic.oup.com/mbe/article-lookup/doi/10.1093/oxfordjournals.molbev.a025661%20http://www.ncbi.nlm.nih.gov/pubmed/8752002},
	Bdsk-Url-2 = {https://doi.org/10.1093/oxfordjournals.molbev.a025661}}

@article{Cao1994PhylogeneticGene,
	Author = {Cao, Ying and Adachi, Jun and Janke, Axel and P{\"{a}}{\"{a}}bo, Svante and Hasegawa, Masami},
	Doi = {10.1007/BF00173421},
	Isbn = {0022-2844 (Print){\textbackslash}r0022-2844 (Linking)},
	Issn = {14321432},
	Journal = {Journal of Molecular Evolution},
	Keywords = {Branching order, Mammalian evolution, Maximum likelihood tree, Opossum, Outgroup},
	Month = {11},
	Number = {5},
	Pages = {519--527},
	Pmid = {7807540},
	Publisher = {Springer-Verlag},
	Title = {{Phylogenetic relationships among eutherian orders estimated from inferred sequences of mitochondrial proteins: Instability of a tree based on a single gene}},
	Url = {http://link.springer.com/10.1007/BF00173421},
	Volume = {39},
	Year = {1994},
	Bdsk-Url-1 = {http://link.springer.com/10.1007/BF00173421},
	Bdsk-Url-2 = {https://doi.org/10.1007/BF00173421}}

@article{Lewis2001PhylogeneticLeaf,
	Author = {Lewis, Paul O.},
	Doi = {10.1016/S0169-5347(00)02025-5},
	Issn = {01695347},
	Journal = {Trends in Ecology {\&} Evolution},
	Number = {1},
	Pages = {30--37},
	Title = {{Phylogenetic systematics turns over a new leaf}},
	Volume = {16},
	Year = {2001},
	Bdsk-Url-1 = {https://doi.org/10.1016/S0169-5347(00)02025-5}}

@phdthesis{Li2000PhylogeneticCarlo,
	Author = {Li, Shuying},
	Booktitle = {Journal of the American Statistical Association},
	Doi = {10.2307/2669394},
	Isbn = {0162-1459},
	Issn = {01621459},
	Keywords = {convergence diagnostics, ilarly sequence n is, metropolis algorithm, molecular evolution, on the other, q, tree distributions, very close to sequence},
	Number = {November},
	Pages = {493--508},
	Title = {{Phylogenetic Tree Construction using Markov Chain Monte Carlo}},
	Volume = {95},
	Year = {2000},
	Bdsk-Url-1 = {https://doi.org/10.2307/2669394}}

@article{Reviews2009PhylogenyH,
	Author = {Reviews, Annual and Review, Annual},
	Journal = {Ecology},
	Keywords = {evolutionary model, hypothesis test, maximum likelihood, molecular, phylogeny},
	Number = {1997},
	Pages = {437--466},
	Title = {{Phylogeny Estimation and Hypothesis Testing Using Maximum Likelihood Author ( s ): John P . Huelsenbeck and Keith A . Crandall Source : Annual Review of Ecology and Systematics , Vol . 28 ( 1997 ), pp . 437-466 Published by : Annual Reviews Stable URL : h}},
	Volume = {28},
	Year = {2009}}

@article{Peng2017PhylogenyBufonids,
	Author = {Peng, Zhaojie and Pan, Tao and Wan, Yaqiong and Qian, Lifu and Wu, Jun and Zhang, Baowei},
	Doi = {10.3109/19401736.2015.1122778},
	Journal = {Mitochondrial DNA Part A},
	Month = {5},
	Number = {3},
	Pages = {358--360},
	Title = {{Phylogeny of Asian Bufonids inferred from mitochondrial DNA sequences (Anura: Amphibia): implication for the speciation of East Asian Bufonids}},
	Url = {https://www.tandfonline.com/doi/full/10.3109/19401736.2015.1122778},
	Volume = {28},
	Year = {2017},
	Bdsk-Url-1 = {https://www.tandfonline.com/doi/full/10.3109/19401736.2015.1122778},
	Bdsk-Url-2 = {https://doi.org/10.3109/19401736.2015.1122778}}

@article{Wan2015PolymorphismsCarcinoma,
	Author = {Wan, Shaogui and Wu, Yousheng and Zhou, Xingchun and Chen, Yibing and An, Jiaze and Yu, Xiaohe and Zhang, Huiqing and Yang, Hushan and Xing, Jinliang},
	Doi = {10.1371/journal.pone.0124471},
	Journal = {PLoS ONE},
	Month = {4},
	Number = {4},
	Pages = {e0124471},
	Title = {{Polymorphisms in Genes of Tricarboxylic Acid Cycle Key Enzymes Are Associated with Early Recurrence of Hepatocellular Carcinoma}},
	Url = {http://dx.doi.org/10.1371/journal.pone.0124471 http://www.plosone.org/article/fetchObject.action?uri=info%3Adoi%2F10.1371%2Fjournal.pone.0124471&representation=PDF},
	Volume = {10},
	Year = {2015},
	Bdsk-Url-1 = {http://dx.doi.org/10.1371/journal.pone.0124471%20http://www.plosone.org/article/fetchObject.action?uri=info%3Adoi%2F10.1371%2Fjournal.pone.0124471&representation=PDF},
	Bdsk-Url-2 = {http://dx.doi.org/10.1371/journal.pone.0124471}}

@incollection{Ewens1977PopulationControversy,
	Author = {Ewens, Warren J.},
	Editor = {Harris, Harry and Hirschhorn, Kurt},
	Isbn = {978-1-4615-8269-4, 978-1-4615-8267-0},
	Language = {en},
	Pages = {67--134},
	Publisher = {Springer US},
	Series = {Advances in Human Genetics},
	Title = {{Population Genetics Theory in Relation to the Neutralist-Selectionist Controversy}},
	Url = {http://link.springer.com/chapter/10.1007/978-1-4615-8267-0_2},
	Year = {1977},
	Bdsk-Url-1 = {http://link.springer.com/chapter/10.1007/978-1-4615-8267-0_2}}

@article{Tennessen2008PositiveDivergence,
	Author = {Tennessen, Jacob A.},
	Doi = {10.1093/bioinformatics/btn205},
	Issn = {1367-4803, 1460-2059},
	Journal = {Bioinformatics},
	Language = {en},
	Month = {6},
	Number = {12},
	Pages = {1421--1425},
	Pmid = {18443017},
	Title = {{Positive selection drives a correlation between non-synonymous/synonymous divergence and functional divergence}},
	Url = {http://bioinformatics.oxfordjournals.org/content/24/12/1421 http://bioinformatics.oxfordjournals.org/content/24/12/1421.full http://bioinformatics.oxfordjournals.org/content/24/12/1421.full.pdf http://www.ncbi.nlm.nih.gov/pubmed/18443017},
	Volume = {24},
	Year = {2008},
	Bdsk-Url-1 = {http://bioinformatics.oxfordjournals.org/content/24/12/1421%20http://bioinformatics.oxfordjournals.org/content/24/12/1421.full%20http://bioinformatics.oxfordjournals.org/content/24/12/1421.full.pdf%20http://www.ncbi.nlm.nih.gov/pubmed/18443017},
	Bdsk-Url-2 = {https://doi.org/10.1093/bioinformatics/btn205}}

@article{Rallapalli2014PositiveMutations,
	Author = {Rallapalli, Pavithra M. and Orengo, Christine A. and Studer, Romain A. and Perkins, Stephen J.},
	Doi = {10.1093/molbev/msu248},
	Journal = {Molecular Biology and Evolution},
	Month = {11},
	Number = {11},
	Pages = {3040--3056},
	Publisher = {Oxford University Press},
	Title = {{Positive Selection during the Evolution of the Blood Coagulation Factors in the Context of Their Disease-Causing Mutations}},
	Url = {https://academic.oup.com/mbe/article-lookup/doi/10.1093/molbev/msu248},
	Volume = {31},
	Year = {2014},
	Bdsk-Url-1 = {https://academic.oup.com/mbe/article-lookup/doi/10.1093/molbev/msu248},
	Bdsk-Url-2 = {https://doi.org/10.1093/molbev/msu248}}

@article{Huelsenbeck2002PotentialPhylogeny,
	Author = {Huelsenbeck, John P and Larget, Bret and Miller, Richard E and Ronquist, Fredrik and Biology, Systematic and Oct, No},
	Doi = {10.1080/10635150290102366},
	Issn = {1063-5157},
	Journal = {Systematic Biology},
	Keywords = {Bayes Theorem, Genetic, Genetics, Models, Phylogeny, Statistical},
	Number = {5},
	Pages = {673--688},
	Pmid = {12396583},
	Title = {{Potential Applications and Pitfalls of Bayesian Inference of Phylogeny Potential Applications and Pitfalls of Bayesian Inference of Phylogeny}},
	Url = {http://www.ncbi.nlm.nih.gov/pubmed/12396583},
	Volume = {51},
	Year = {2002},
	Bdsk-Url-1 = {http://www.ncbi.nlm.nih.gov/pubmed/12396583},
	Bdsk-Url-2 = {https://doi.org/10.1080/10635150290102366}}

@article{Matsen2010Pplacer:Tree,
	Author = {Matsen, Frederick A and Kodner, Robin B and Armbrust, E Virginia and Margulies, M and Egholm, M and Altman, W and Attiya, S and Bader, J and Bemben, L and Berka, J and Braverman, M and Chen, Y and Chen, Z and Culley, A and Lang, A and Suttle, C and Gill, S and Pop, M and DeBoy, R and Eckburg, P and Turnbaugh, P and Samuel, B and Gordon, J and Relman, D and Fraser-Liggett, C and Nelson, K and Venter, J and Remington, K and Heidelberg, J and Halpern, A and Rusch, D and Eisen, J and Wu, D and Paulsen, I and Nelson, K and Nelson, W and Tringe, S and Rubin, E and Mart{\'{i}}n, H and Ivanova, N and Kunin, V and Warnecke, F and Barry, K and McHardy, A and Yeates, C and He, S and Salamov, A and Szeto, E and Warnecke, F and Luginb{\"{u}}hl, P and Ivanova, N and Ghassemian, M and Richardson, T and Stege, J and Cayouette, M and McHardy, A and Djord-jevic, G and Aboushadi, N and Baker, B and Banfield, J and Altschul, S and Gish, W and Miller, W and Myers, E and Lipman, D and Huson, D and Auch, A and Qi, J and Schuster, S and McHardy, A and Mart{\'{i}}n, H and Tsirigos, A and Hugenholtz, P and Rigoutsos, I and Diaz, N and Krause, L and Goesmann, A and Niehaus, K and Nattkemper, T and Brady, A and Salzberg, S and Allman, E and Rhodes, J and Allman, E and Rhodes, J and Shimodaira, H and Hasegawa, M and Yang, Z and Le, S and Gascuel, O and Felsenstein, J and Chor, B and Tuller, T and Roch, S and Guindon, S and Gascuel, O and Stamatakis, A and Zwickl, D and Price, MN and Dehal, PS and Arkin, AP and Steel, M and Sz{\'{e}}kely, L and Moret, B and Roshan, U and Warnow, T and Berger, S and Stamatakis, A and Margulies, M and Egholm, M and Altman, W and Attiya, S and Bader, J and Bemben, L and Berka, J and Braverman, M and Chen, Y and Chen, Z and Mardis, E and Lemmon, A and Brown, J and Stanger-Hall, K and Lemmon, E and Mooers, A and Heard, S and Lozupone, C and Knight, R and Kluge, A and Farris, J and Felsenstein, J and Monier, A and Claverie, J and Ogata, H and Mering, C Von and Hugenholtz, P and Raes, J and Tringe, S and Doerks, T and Jensen, L and Ward, N and Bork, P and Kosakovsky, P and Posada, D and Stawiski, E and Chappey, C and Poon, A and Hughes, G and Fearnhill, E and Gravenor, M and Leigh, B and Frost, S and Zwickl, D and Hillis, D and Cueto, M and Matsen, F and Munch, K and Boomsma, W and Willerslev, E and Nielsen, R and Drummond, A and Rambaut, A and Huelsenbeck, JP and Ronquist, F and Whelan, S and Goldman, N and Han, M and Zmasek, C and Zurawski, G and Bohnert, H and Whitfeld, P and Bottomley, W and Zeidner, G and Preston, C and Delong, E and Massana, R and Post, A and Scanlan, D and Beja, O and Sullivan, M and Lindell, D and Lee, J and Thompson, L and Bielawski, J and Chisholm, S and Millard, A and Clokie, M and Shub, D and Mann, N and Lindell, D and Jaffe, J and Coleman, M and Futschik, M and Axmann, I and Rector, T and Kettler, G and Sullivan, M and Steen, R and Hess, W and Chenard, C and Suttle, C and Williamson, S and Rusch, D and Yooseph, S and Halpern, A and Heidelberg, K and Glass, J and Andrews-Pfannkoch, C and Fadrosh, D and Miller, C and Sutton, G and Sharon, I and Tzahor, S and Williamson, S and Shmoish, M and Man-Aharonovich, D and Rusch, D and Yooseph, S and Zeidner, G and Golden, S and Mackey, S and Eddy, S and Tatusov, R and Galperin, M and Natale, D and Koonin, E and Stark, M and Berger, S and Stamatakis, A and Mering, C von and Krause, L and Diaz, N and Goesmann, A and Kelley, S and Nattkemper, T and Rohwer, F and Edwards, R and Stoye, J and Munch, K and Boomsma, W and Huelsenbeck, J and Willerslev, E and Nielsen, R and Felsenstein, J and Schmidt, H and Strimmer, K and Vingron, M and Haeseler, A von and Kishino, H and Miyata, T and Hasegawa, M and Strimmer, K and Rambaut, A and Wu, M and Eisen, J and Stamatakis, A and Komornik, Z and Berger, S and Evans, S and Matsen, F and Lozupone, C and Hamady, M and Kelley, S and Knight, R and Turnbaugh, P and Hamady, M and Yatsunenko, T and Cantarel, B and Duncan, A and Ley, R and Sogin, M and Jones, W and Roe, B and Affourtit, J and Drummond, A and Ashton, B and Cheung, M and Stamatakis, A},
	Doi = {10.1186/1471-2105-11-538},
	Issn = {1471-2105},
	Journal = {BMC Bioinformatics},
	Keywords = {Algorithms, Bioinformatics, Combinatorial Libraries, Computational Biology/Bioinformatics, Computer Appl. in Life Sciences, Microarrays},
	Number = {1},
	Pages = {538},
	Publisher = {BioMed Central},
	Title = {{pplacer: linear time maximum-likelihood and Bayesian phylogenetic placement of sequences onto a fixed reference tree}},
	Url = {http://bmcbioinformatics.biomedcentral.com/articles/10.1186/1471-2105-11-538},
	Volume = {11},
	Year = {2010},
	Bdsk-Url-1 = {http://bmcbioinformatics.biomedcentral.com/articles/10.1186/1471-2105-11-538},
	Bdsk-Url-2 = {https://doi.org/10.1186/1471-2105-11-538}}

@article{Kimura1977PreponderanceEvolution,
	Author = {Kimura, M.},
	Doi = {10.1038/267275a0},
	Isbn = {0028-0836},
	Issn = {0028-0836},
	Journal = {Nature},
	Number = {May},
	Pages = {275--276},
	Pmid = {865622},
	Title = {{Preponderance of synonymous changes as evidence for the neutral theory of molecular evolution}},
	Volume = {267},
	Year = {1977},
	Bdsk-Url-1 = {https://doi.org/10.1038/267275a0}}

@article{Kakar2017PrevalenceBalochistan,
	Arxivid = {arXiv:1011.1669v3},
	Author = {Kakar, M. E. and Khan, M. A. and Khan, M. S. and Ashraf, K. and Kakar, M. A. and {Hamdullah} and Jan, S. and Razzaq, A.},
	Doi = {10.1017/CBO9781107415324.004},
	Isbn = {9788578110796},
	Issn = {10187081},
	Journal = {Journal of Animal and Plant Sciences},
	Keywords = {Balochistan, Cattle, Prevalence, Quetta, Tick infestation},
	Month = {11},
	Number = {3},
	Pages = {797--802},
	Pmid = {25246403},
	Publisher = {Nature Publishing Group},
	Title = {{Prevalence of tick infestation in different breeds of cattle in balochistan}},
	Url = {http://www.nature.com/doifinder/10.1038/306400a0},
	Volume = {27},
	Year = {2017},
	Bdsk-Url-1 = {http://www.nature.com/doifinder/10.1038/306400a0},
	Bdsk-Url-2 = {https://doi.org/10.1017/CBO9781107415324.004}}

@article{Rannala1996ProbabilityInference,
	Author = {Rannala, Bruce H and Yang, Ziheng},
	Doi = {10.1007/BF02338839},
	Isbn = {0022-2844},
	Issn = {0022-2844},
	Journal = {J Mol Evol},
	Keywords = {em-, map tree, maximum likelihood, nucleotide substitution, phylogeny, pirical bayes estimation, posterior probability},
	Number = {3},
	Pages = {304--311},
	Pmid = {8703097},
	Title = {{Probability distribution of molecular evolutionary trees: A new method of phylogenetic inference}},
	Url = {papers2://publication/uuid/ED47C0A7-E7F9-4C38-B925-BCFFDE86F7EE},
	Volume = {43},
	Year = {1996},
	Bdsk-Url-1 = {papers2://publication/uuid/ED47C0A7-E7F9-4C38-B925-BCFFDE86F7EE},
	Bdsk-Url-2 = {https://doi.org/10.1007/BF02338839}}

@article{Stranger2011ProgressGenetics.,
	Author = {Stranger, Barbara E and Stahl, Eli A and Raj, Towfique},
	Doi = {10.1534/genetics.110.120907},
	Issn = {1943-2631},
	Journal = {Genetics},
	Month = {2},
	Number = {2},
	Pages = {367--83},
	Pmid = {21115973},
	Publisher = {Genetics},
	Title = {{Progress and promise of genome-wide association studies for human complex trait genetics.}},
	Url = {http://www.ncbi.nlm.nih.gov/pubmed/21115973 http://www.pubmedcentral.nih.gov/articlerender.fcgi?artid=PMC3030483},
	Volume = {187},
	Year = {2011},
	Bdsk-Url-1 = {http://www.ncbi.nlm.nih.gov/pubmed/21115973%20http://www.pubmedcentral.nih.gov/articlerender.fcgi?artid=PMC3030483},
	Bdsk-Url-2 = {https://doi.org/10.1534/genetics.110.120907}}

@article{Robinson2003ProteinStructure,
	Author = {Robinson, D. M. and Jones, David T. and Kishino, Hirohisa and Goldman, Nick and Thorne, Jeffrey L.},
	Doi = {10.1093/molbev/msg184},
	Issn = {0737-4038},
	Journal = {Molecular Biology and Evolution},
	Month = {6},
	Number = {10},
	Pages = {1692--1704},
	Publisher = {Oxford University Press},
	Title = {{Protein Evolution with Dependence Among Codons Due to Tertiary Structure}},
	Url = {https://academic.oup.com/mbe/article-lookup/doi/10.1093/molbev/msg184},
	Volume = {20},
	Year = {2003},
	Bdsk-Url-1 = {https://academic.oup.com/mbe/article-lookup/doi/10.1093/molbev/msg184},
	Bdsk-Url-2 = {https://doi.org/10.1093/molbev/msg184}}

@misc{Rogozin2002PurifyingGenes,
	Author = {Rogozin, Igor B. and Spiridonov, Alexey N. and Sorokin, Alexander V. and Wolf, Yuri I. and Jordan, I. K. and Tatusov, Roman L. and Koonin, Eugene V.},
	Booktitle = {Trends in Genetics},
	Doi = {10.1016/S0168-9525(02)02649-5},
	Isbn = {01689525},
	Issn = {01689525},
	Keywords = {codon phase, degenerate codon, evolutionary mechanism, overlapping gene, positive selection},
	Month = {5},
	Number = {5},
	Pages = {228--232},
	Pmid = {12047938},
	Publisher = {Elsevier Current Trends},
	Title = {{Purifying and directional selection in overlapping prokaryotic genes}},
	Url = {http://www.sciencedirect.com/science/article/pii/S0168952502026495 http://linkinghub.elsevier.com/retrieve/pii/S0168952502026495},
	Volume = {18},
	Year = {2002},
	Bdsk-Url-1 = {http://www.sciencedirect.com/science/article/pii/S0168952502026495%20http://linkinghub.elsevier.com/retrieve/pii/S0168952502026495},
	Bdsk-Url-2 = {https://doi.org/10.1016/S0168-9525(02)02649-5}}

@article{Davey2010RADSeq:Genetics,
	Author = {Davey, J. W. and Blaxter, M. L.},
	Doi = {10.1093/bfgp/elq031},
	Issn = {2041-2649},
	Journal = {Briefings in Functional Genomics},
	Month = {12},
	Number = {5-6},
	Pages = {416--423},
	Publisher = {Oxford University Press},
	Title = {{RADSeq: next-generation population genetics}},
	Url = {http://bfgp.oxfordjournals.org/cgi/doi/10.1093/bfgp/elq031},
	Volume = {9},
	Year = {2010},
	Bdsk-Url-1 = {http://bfgp.oxfordjournals.org/cgi/doi/10.1093/bfgp/elq031},
	Bdsk-Url-2 = {https://doi.org/10.1093/bfgp/elq031}}

@article{Brown1979RapidDNA.,
	Arxivid = {119},
	Author = {Brown, Wesley M and George, Matthew and Wilson, Allan C},
	Doi = {10.1146/annurev.es.18.110187.001413},
	Isbn = {0066-4162},
	Issn = {0027-8424},
	Journal = {Proceedings of the National Academy of Sciences of the United States of America},
	Number = {4},
	Pages = {1967--1971},
	Pmid = {109836},
	Title = {{Rapid evolution of animal mitochondrial DNA.}},
	Url = {http://www.pnas.org/content/76/4/1967.full.pdf http://www.ncbi.nlm.nih.gov/pubmed/109836},
	Volume = {76},
	Year = {1979},
	Bdsk-Url-1 = {http://www.pnas.org/content/76/4/1967.full.pdf%20http://www.ncbi.nlm.nih.gov/pubmed/109836},
	Bdsk-Url-2 = {https://doi.org/10.1146/annurev.es.18.110187.001413}}

@article{Obholzer2012RapidSequencing,
	Author = {Obholzer, N. and Swinburne, Ian A and Schwab, Evan and Nechiporuk, A. V. and Nicolson, T. and Megason, Sean G},
	Doi = {10.1242/dev.083931},
	Issn = {0950-1991},
	Journal = {Development},
	Keywords = {Mutant, Next-generation sequencing, Whole genome sequencing, Zebrafish, deafness, positional cloning},
	Month = {11},
	Number = {22},
	Pages = {4280--4290},
	Pmid = {23052906},
	Publisher = {Oxford University Press for The Company of Biologists Limited},
	Title = {{Rapid positional cloning of zebrafish mutations by linkage and homozygosity mapping using whole-genome sequencing}},
	Url = {http://dev.biologists.org/cgi/doi/10.1242/dev.083931},
	Volume = {139},
	Year = {2012},
	Bdsk-Url-1 = {http://dev.biologists.org/cgi/doi/10.1242/dev.083931},
	Bdsk-Url-2 = {https://doi.org/10.1242/dev.083931}}

@article{Oliveira2008RapidlyPteromalidae.,
	Author = {Oliveira, Deodoro C S G and Raychoudhury, Rhitoban and Lavrov, Dennis V and Werren, John H},
	Doi = {10.1093/molbev/msn159},
	Journal = {Molecular biology and evolution},
	Month = {10},
	Number = {10},
	Pages = {2167--80},
	Pmid = {18653734},
	Publisher = {Oxford University Press},
	Title = {{Rapidly evolving mitochondrial genome and directional selection in mitochondrial genes in the parasitic wasp nasonia (hymenoptera: pteromalidae).}},
	Url = {http://www.ncbi.nlm.nih.gov/pubmed/18653734},
	Volume = {25},
	Year = {2008},
	Bdsk-Url-1 = {http://www.ncbi.nlm.nih.gov/pubmed/18653734},
	Bdsk-Url-2 = {https://doi.org/10.1093/molbev/msn159}}

@article{Wolfe1987RatesDNAs.,
	Author = {Wolfe, K H and Li, W H and Sharp, P M},
	Doi = {10.1073/PNAS.84.24.9054},
	Issn = {0027-8424},
	Journal = {Proceedings of the National Academy of Sciences of the United States of America},
	Month = {12},
	Number = {24},
	Pages = {9054--8},
	Pmid = {3480529},
	Publisher = {National Academy of Sciences},
	Title = {{Rates of nucleotide substitution vary greatly among plant mitochondrial, chloroplast, and nuclear DNAs.}},
	Url = {http://www.ncbi.nlm.nih.gov/pubmed/3480529 http://www.pubmedcentral.nih.gov/articlerender.fcgi?artid=PMC299690},
	Volume = {84},
	Year = {1987},
	Bdsk-Url-1 = {http://www.ncbi.nlm.nih.gov/pubmed/3480529%20http://www.pubmedcentral.nih.gov/articlerender.fcgi?artid=PMC299690},
	Bdsk-Url-2 = {https://doi.org/10.1073/PNAS.84.24.9054}}

@misc{Klikauer2016ReflectionsDeception,
	Arxivid = {arXiv:1011.1669v3},
	Author = {Klikauer, Thomas},
	Booktitle = {TripleC},
	Doi = {10.1007/s13398-014-0173-7.2},
	Isbn = {9780691168319},
	Issn = {1726670X},
	Keywords = {Advertising, Capitalism, Cultural industry, Economics, Manipulation, Mass deception, Phishing, Phools},
	Number = {1},
	Pages = {260--264},
	Pmid = {15003161},
	Title = {{Reflections on phishing for phools: The economics of manipulation and deception}},
	Url = {http://www.ncbi.nlm.nih.gov/pubmed/15003161\nhttp://cid.oxfordjournals.org/lookup/doi/10.1093/cid/cir991\nhttp://www.scielo.cl/pdf/udecada/v15n26/art06.pdf\nhttp://www.scopus.com/inward/record.url?eid=2-s2.0-84861150233&partnerID=tZOtx3y1},
	Volume = {14},
	Year = {2016},
	Bdsk-Url-1 = {http://www.ncbi.nlm.nih.gov/pubmed/15003161%5Cnhttp://cid.oxfordjournals.org/lookup/doi/10.1093/cid/cir991%5Cnhttp://www.scielo.cl/pdf/udecada/v15n26/art06.pdf%5Cnhttp://www.scopus.com/inward/record.url?eid=2-s2.0-84861150233&partnerID=tZOtx3y1},
	Bdsk-Url-2 = {https://doi.org/10.1007/s13398-014-0173-7.2}}

@article{Schattner2006RegionsGenes,
	Author = {Schattner, Peter and Diekhans, Mark},
	Doi = {10.1093/nar/gkl095},
	Issn = {0305-1048, 1362-4962},
	Journal = {Nucleic Acids Research},
	Language = {en},
	Month = {1},
	Number = {6},
	Pages = {1700--1710},
	Title = {{Regions of extreme synonymous codon selection in mammalian genes}},
	Url = {http://nar.oxfordjournals.org/content/34/6/1700 http://nar.oxfordjournals.org/content/34/6/1700.full.pdf http://nar.oxfordjournals.org/content/34/6/1700.short http://www.ncbi.nlm.nih.gov/pubmed/16556911},
	Volume = {34},
	Year = {2006},
	Bdsk-Url-1 = {http://nar.oxfordjournals.org/content/34/6/1700%20http://nar.oxfordjournals.org/content/34/6/1700.full.pdf%20http://nar.oxfordjournals.org/content/34/6/1700.short%20http://www.ncbi.nlm.nih.gov/pubmed/16556911},
	Bdsk-Url-2 = {https://doi.org/10.1093/nar/gkl095}}

@article{Hohna2016RevBayes:Language,
	Author = {H{\"{o}}hna, Sebastian and Landis, Michael J. and Heath, Tracy A. and Boussau, Bastien and Lartillot, Nicolas and Moore, Brian R. and Huelsenbeck, John P. and Ronquist, Fredrik},
	Doi = {10.1093/sysbio/syw021},
	Issn = {1063-5157},
	Journal = {Systematic Biology},
	Month = {7},
	Number = {4},
	Pages = {726--736},
	Publisher = {Oxford University Press},
	Title = {{RevBayes: Bayesian Phylogenetic Inference Using Graphical Models and an Interactive Model-Specification Language}},
	Url = {http://sysbio.oxfordjournals.org/lookup/doi/10.1093/sysbio/syw021},
	Volume = {65},
	Year = {2016},
	Bdsk-Url-1 = {http://sysbio.oxfordjournals.org/lookup/doi/10.1093/sysbio/syw021},
	Bdsk-Url-2 = {https://doi.org/10.1093/sysbio/syw021}}

@article{GREEN1995ReversibleDetermination,
	Author = {GREEN, PETER J.},
	Doi = {10.1093/biomet/82.4.711},
	Issn = {0006-3444},
	Journal = {Biometrika},
	Number = {4},
	Pages = {711--732},
	Publisher = {Oxford University Press},
	Title = {{Reversible jump Markov chain Monte Carlo computation and Bayesian model determination}},
	Url = {http://biomet.oxfordjournals.org/cgi/doi/10.1093/biomet/82.4.711},
	Volume = {82},
	Year = {1995},
	Bdsk-Url-1 = {http://biomet.oxfordjournals.org/cgi/doi/10.1093/biomet/82.4.711},
	Bdsk-Url-2 = {https://doi.org/10.1093/biomet/82.4.711}}

@techreport{Cox1977ReviewProcesses,
	Author = {Cox, D R and Miller Review, H D and Bunday, B D},
	Booktitle = {Source: The Mathematical Gazette},
	Number = {418},
	Pages = {311--312},
	Title = {{Review Reviewed Work(s): The Theory of Stochastic Processes}},
	Url = {https://www-jstor-org.prox.lib.ncsu.edu/stable/pdf/3617428.pdf?refreqid=excelsior%3Ad22e83e5003cad6fc4cf0fbf95b3144a},
	Volume = {61},
	Year = {1977},
	Bdsk-Url-1 = {https://www-jstor-org.prox.lib.ncsu.edu/stable/pdf/3617428.pdf?refreqid=excelsior%3Ad22e83e5003cad6fc4cf0fbf95b3144a}}

@article{Crandall1997RhodopsinDark,
	Author = {Crandall, Keith A. and Hillis, David M.},
	Doi = {10.1038/42628},
	Journal = {Nature},
	Month = {6},
	Number = {6634},
	Pages = {667--668},
	Publisher = {Nature Publishing Group},
	Title = {{Rhodopsin evolution in the dark}},
	Url = {http://www.nature.com/articles/42628},
	Volume = {387},
	Year = {1997},
	Bdsk-Url-1 = {http://www.nature.com/articles/42628},
	Bdsk-Url-2 = {https://doi.org/10.1038/42628}}

@article{Ulloa2015RNADiet,
	Author = {Ulloa, Pilar E. and Rinc{\'{o}}n, Gonzalo and Islas-Trejo, Alma and Araneda, Cristian and Iturra, Patricia and Neira, Roberto and Medrano, Juan F.},
	Doi = {10.1007/s10126-015-9624-1},
	Isbn = {1436-2236 (Electronic){\textbackslash}r1436-2228 (Linking)},
	Issn = {14362236},
	Journal = {Marine Biotechnology},
	Keywords = {Dietary plant proteins, Gene expression, Growth association analysis, Single nucleotide polymorphism, Zebrafish},
	Number = {3},
	Pages = {353--363},
	Pmid = {25702041},
	Title = {{RNA Sequencing to Study Gene Expression and SNP Variations Associated with Growth in Zebrafish Fed a Plant Protein-Based Diet}},
	Volume = {17},
	Year = {2015},
	Bdsk-Url-1 = {https://doi.org/10.1007/s10126-015-9624-1}}

@article{Scheffler2006RobustSequences,
	Author = {Scheffler, K. and Martin, D. P. and Seoighe, C.},
	Doi = {10.1093/bioinformatics/btl427},
	Journal = {Bioinformatics},
	Month = {10},
	Number = {20},
	Pages = {2493--2499},
	Publisher = {Oxford University Press},
	Title = {{Robust inference of positive selection from recombining coding sequences}},
	Url = {https://academic.oup.com/bioinformatics/article-lookup/doi/10.1093/bioinformatics/btl427},
	Volume = {22},
	Year = {2006},
	Bdsk-Url-1 = {https://academic.oup.com/bioinformatics/article-lookup/doi/10.1093/bioinformatics/btl427},
	Bdsk-Url-2 = {https://doi.org/10.1093/bioinformatics/btl427}}

@article{Draghi2015RobustnessNetworks,
	Author = {Draghi, Jeremy and Whitlock, Michael},
	Doi = {10.1111/evo.12732},
	Issn = {00143820},
	Journal = {Evolution},
	Month = {9},
	Number = {9},
	Pages = {2345--2358},
	Pmid = {26200818},
	Title = {{Robustness to noise in gene expression evolves despite epistatic constraints in a model of gene networks}},
	Url = {http://www.ncbi.nlm.nih.gov/pubmed/26200818},
	Volume = {69},
	Year = {2015},
	Bdsk-Url-1 = {http://www.ncbi.nlm.nih.gov/pubmed/26200818},
	Bdsk-Url-2 = {https://doi.org/10.1111/evo.12732}}

@article{Du2014SelectionProcesses,
	Author = {Du, Jingjing and Dungan, Sarah Z and Sabouhanian, Amir and Chang, Belinda SW},
	Doi = {10.1186/1471-2148-14-96},
	Issn = {1471-2148},
	Journal = {BMC Evolutionary Biology},
	Keywords = {Animal Systematics/Taxonomy/Biogeography, Entomology, Evolutionary Biology, Genetics and Population Dynamics, Life Sciences, general},
	Month = {5},
	Number = {1},
	Pages = {96},
	Publisher = {BioMed Central},
	Title = {{Selection on synonymous codons in mammalian rhodopsins: a possible role in optimizing translational processes}},
	Url = {http://bmcevolbiol.biomedcentral.com/articles/10.1186/1471-2148-14-96},
	Volume = {14},
	Year = {2014},
	Bdsk-Url-1 = {http://bmcevolbiol.biomedcentral.com/articles/10.1186/1471-2148-14-96},
	Bdsk-Url-2 = {https://doi.org/10.1186/1471-2148-14-96}}

@article{Slattery2015SelectiveActivity,
	Author = {Slattery, David A. and Naik, Roshan R. and Grund, Thomas and Yen, Yi-Chun and Sartori, Simone B. and F{\"{u}}chsl, Andrea and Finger, Beate C. and Elfving, Betina and Nordemann, Uwe and Guerrini, Remo and Calo, Girolamo and Wegener, Gregers and Math{\'{e}}, Aleksander A. and Singewald, Nicolas and Czibere, Ludwig and Landgraf, Rainer and Neumann, Inga D. and Fuchsl, a. and Finger, Beate C. and Elfving, Betina and Nordemann, Uwe and Guerrini, Remo and Calo, Girolamo and Wegener, Gregers and Mathe, a. a. and Singewald, Nicolas and Czibere, Ludwig and Landgraf, Rainer and Neumann, Inga D.},
	Doi = {10.1523/JNEUROSCI.4764-13.2015},
	Issn = {0270-6474},
	Journal = {Journal of Neuroscience},
	Keywords = {anxiety, basolateral amygdala, fear, paraventricular nucleus, promoter fragmentation},
	Language = {en},
	Month = {3},
	Number = {11},
	Pages = {4599--4613},
	Title = {{Selective Breeding for High Anxiety Introduces a Synonymous SNP That Increases Neuropeptide S Receptor Activity}},
	Url = {http://www.jneurosci.org/cgi/doi/10.1523/JNEUROSCI.4764-13.2015 http://www.jneurosci.org/content/35/11/4599 http://www.jneurosci.org/content/35/11/4599.full.pdf http://www.jneurosci.org/content/35/11/4599.short http://www.ncbi.nlm.nih.gov/pubmed/25788677},
	Volume = {35},
	Year = {2015},
	Bdsk-Url-1 = {http://www.jneurosci.org/cgi/doi/10.1523/JNEUROSCI.4764-13.2015%20http://www.jneurosci.org/content/35/11/4599%20http://www.jneurosci.org/content/35/11/4599.full.pdf%20http://www.jneurosci.org/content/35/11/4599.short%20http://www.ncbi.nlm.nih.gov/pubmed/25788677},
	Bdsk-Url-2 = {https://doi.org/10.1523/JNEUROSCI.4764-13.2015}}

@article{Shabalina2001SelectiveGenomes,
	Author = {Shabalina, S},
	Doi = {10.1016/S0168-9525(01)02344-7},
	Issn = {01689525},
	Journal = {Trends in Genetics},
	Keywords = {Bioinformatics, Evolution, Genetics, alignments, comparison, genome, intergenic regions, selective constraints},
	Month = {7},
	Number = {7},
	Pages = {373--376},
	Title = {{Selective constraint in intergenic regions of human and mouse genomes}},
	Url = {http://www.sciencedirect.com/science/article/pii/S0168952501023447},
	Volume = {17},
	Year = {2001},
	Bdsk-Url-1 = {http://www.sciencedirect.com/science/article/pii/S0168952501023447},
	Bdsk-Url-2 = {https://doi.org/10.1016/S0168-9525(01)02344-7}}

@article{Anderson1981SequenceGenome,
	Author = {Anderson, S and Bankier, A T and Barrell, B G and de Bruijn, M H and Coulson, A R and Drouin, J and Eperon, I C and Nierlich, D P and Roe, B A and Sanger, F and Schreier, P H and Smith, A J and Staden, R and Young, I G},
	Doi = {10.1038/290457a0},
	Isbn = {0028-0836 (Print)},
	Issn = {0028-0836},
	Journal = {Nature},
	Month = {4},
	Number = {5806},
	Pages = {457--465},
	Pmid = {7219534},
	Title = {{Sequence and organization of the human mitochondrial genome}},
	Url = {http://www.ncbi.nlm.nih.gov/pubmed/7219534%5Cnhttp://www.nature.com.libproxy.ucl.ac.uk/nature/journal/v290/n5806/pdf/290457a0.pdf http://www.ncbi.nlm.nih.gov/pubmed/7219534},
	Volume = {290},
	Year = {1981},
	Bdsk-Url-1 = {http://www.ncbi.nlm.nih.gov/pubmed/7219534%5Cnhttp://www.nature.com.libproxy.ucl.ac.uk/nature/journal/v290/n5806/pdf/290457a0.pdf%20http://www.ncbi.nlm.nih.gov/pubmed/7219534},
	Bdsk-Url-2 = {https://doi.org/10.1038/290457a0}}

@article{Telwatte2015SilentMutations,
	Author = {Telwatte, Sushama and Hearps, Anna C. and Johnson, Adam and Latham, Catherine F. and Moore, Katie and Agius, Paul and Tachedjian, Mary and Sonza, Secondo and Sluis-Cremer, Nicolas and Harrigan, P. Richard and Tachedjian, Gilda},
	Doi = {10.1093/nar/gkv128},
	Issn = {0305-1048, 1362-4962},
	Journal = {Nucleic Acids Research},
	Language = {en},
	Month = {3},
	Number = {6},
	Pages = {3256--3271},
	Title = {{Silent mutations at codons 65 and 66 in reverse transcriptase alleviate indel formation and restore fitness in subtype B HIV-1 containing D67N and K70R drug resistance mutations}},
	Url = {http://nar.oxfordjournals.org/content/43/6/3256 http://nar.oxfordjournals.org/content/43/6/3256.full.pdf http://www.ncbi.nlm.nih.gov/pubmed/25765644},
	Volume = {43},
	Year = {2015},
	Bdsk-Url-1 = {http://nar.oxfordjournals.org/content/43/6/3256%20http://nar.oxfordjournals.org/content/43/6/3256.full.pdf%20http://www.ncbi.nlm.nih.gov/pubmed/25765644},
	Bdsk-Url-2 = {https://doi.org/10.1093/nar/gkv128}}

@article{Nei1986SimpleSubstitutions.,
	Author = {Nei, M and Gojobori, T},
	Doi = {10.1093/oxfordjournals.molbev.a040410},
	Issn = {1537-1719},
	Journal = {Molecular Biology and Evolution},
	Month = {9},
	Number = {5},
	Pages = {418--426},
	Publisher = {Oxford University Press},
	Title = {{Simple methods for estimating the numbers of synonymous and nonsynonymous nucleotide substitutions.}},
	Url = {https://academic.oup.com/mbe/article/3/5/418/988012/Simple-methods-for-estimating-the-numbers-of},
	Volume = {3},
	Year = {1986},
	Bdsk-Url-1 = {https://academic.oup.com/mbe/article/3/5/418/988012/Simple-methods-for-estimating-the-numbers-of},
	Bdsk-Url-2 = {https://doi.org/10.1093/oxfordjournals.molbev.a040410}}

@article{Fairbrother2004SingleEnhancers,
	Author = {Fairbrother, William G and Holste, Dirk and Burge, Christopher B and Sharp, Phillip A},
	Doi = {10.1371/journal.pbio.0020268},
	Editor = {{Sean Eddy}},
	Isbn = {1544-9173},
	Issn = {15449173},
	Journal = {PLoS Biology},
	Month = {8},
	Number = {9},
	Pages = {e268},
	Pmid = {15340491},
	Publisher = {Duxbury},
	Title = {{Single nucleotide polymorphism-based validation of exonic splicing enhancers}},
	Url = {http://dx.plos.org/10.1371/journal.pbio.0020268},
	Volume = {2},
	Year = {2004},
	Bdsk-Url-1 = {http://dx.plos.org/10.1371/journal.pbio.0020268},
	Bdsk-Url-2 = {https://doi.org/10.1371/journal.pbio.0020268}}

@phdthesis{Mannino2006Site-to-SiteGenes,
	Author = {Mannino, Frank Vincent},
	Pages = {153},
	School = {North Carolina State University},
	Title = {{Site-to-Site Rate Variation in Protein Coding Genes}},
	Year = {2006}}

@article{Sun2013SLAF-seq:Sequencing,
	Author = {Sun, Xiaowen and Liu, Dongyuan and Zhang, Xiaofeng and Li, Wenbin and Liu, Hui and Hong, Weiguo and Jiang, Chuanbei and Guan, Ning and Ma, Chouxian and Zeng, Huaping and Xu, Chunhua and Song, Jun and Huang, Long and Wang, Chunmei and Shi, Junjie and Wang, Rui and Zheng, Xianhu and Lu, Cuiyun and Wang, Xiaowu and Zheng, Hongkun and Jeffreys, AJ and Wilson, V and Thein, SL and Vos, P and Hogers, R and Bleeker, M and Reijans, M and Lee, T van de and Williams, JG and Kubelik, AR and Livak, KJ and Rafalski, JA and Tingey, SV and Waterston, RH and Lindblad-Toh, K and Birney, E and Rogers, J and Abril, JF and Schmutz, J and Cannon, SB and Schlueter, J and Ma, J and Mitros, T and Vonholdt, BM and Pollinger, JP and Lohmueller, KE and Han, E and Parker, HG and Gunderson, KL and Steemers, FJ and Lee, G and Mendoza, LG and Chee, MS and Atwell, S and Huang, YS and Vilhjalmsson, BJ and Willems, G and Horton, M and Shifman, S and Bell, JT and Copley, RR and Taylor, MS and Williams, RW and Xia, Q and Guo, Y and Zhang, Z and Li, D and Xuan, Z and Rubin, CJ and Zody, MC and Eriksson, J and Meadows, JR and Sherwood, E and Lam, HM and Xu, X and Liu, X and Chen, W and Yang, G and Xu, X and Liu, X and Ge, S and Jensen, JD and Hu, F and Huang, X and Feng, Q and Qian, Q and Zhao, Q and Wang, L and Xie, W and Feng, Q and Yu, H and Huang, X and Zhao, Q and Altshuler, D and Pollara, VJ and Cowles, CR and Etten, WJ Van and Baldwin, J and Hyten, DL and Cannon, SB and Song, Q and Weeks, N and Fickus, EW and Lucito, R and Nakimura, M and West, JA and Han, Y and Chin, K and Tassell, CP Van and Smith, TP and Matukumalli, LK and Taylor, JF and Schnabel, RD and Sachidanandam, R and Weissman, D and Schmidt, SC and Kakol, JM and Stein, LD and Baird, NA and Etter, PD and Atwood, TS and Currey, MC and Shiver, AL and Kent, WJ and Graham, IA and Besser, K and Blumer, S and Branigan, CA and Czechowski, T and Bindler, G and Plieske, J and Bakaher, N and Gunduz, I and Ivanov, N and Somers, DJ and Isaac, P and Edwards, K and Wenzl, P and Carling, J and Kudrna, D and Jaccoud, D and Huttner, E and Amores, A and Catchen, J and Ferrara, A and Fontenot, Q and Postlethwait, JH and Binladen, J and Gilbert, MT and Bollback, JP and Panitz, F and Bendixen, C and Bentley, DR and Balasubramanian, S and Swerdlow, HP and Smith, GP and Milton, J and Kennedy, GC and Matsuzaki, H and Dong, S and Liu, WM and Huang, J},
	Doi = {10.1371/journal.pone.0058700},
	Editor = {Aerts, Jan},
	Issn = {1932-6203},
	Journal = {PLoS ONE},
	Month = {3},
	Number = {3},
	Pages = {e58700},
	Publisher = {Public Library of Science},
	Title = {{SLAF-seq: An Efficient Method of Large-Scale De Novo SNP Discovery and Genotyping Using High-Throughput Sequencing}},
	Url = {http://dx.plos.org/10.1371/journal.pone.0058700},
	Volume = {8},
	Year = {2013},
	Bdsk-Url-1 = {http://dx.plos.org/10.1371/journal.pone.0058700},
	Bdsk-Url-2 = {https://doi.org/10.1371/journal.pone.0058700}}

@article{Montes2013SNPSequencing,
	Author = {Montes, Iratxe and Conklin, Darrell and Albaina, Aitor and Creer, Simon and Carvalho, Gary R. and Santos, Mar{\'\i}a and Estonba, Andone and Zarraonaindia, I and Pardo, MA and Iriondo, M and Manzano, C and Estonba, A and Zarraonaindia, I and Iriondo, M and Albaina, A and Pardo, MA and Manzano, C and Grant, WS and Magoulas, A and Castilho, R and Caetano, S and Marcato, S and Patarnello, T and Jer{\^{o}}me, M and Martinsohn, JT and Ortega, D and Carreau, P and Verrez-Bagnis, V and Rea, S and Storani, G and Mascaro, N and Stocchi, R and Loschi, AR and Landi, M and Garoia, F and Piccinetti, C and Tinti, F and Helyar, SJ and Hemmer-Hansen, J and Bekkevold, D and Taylor, MI and Ogden, R and Morin, PA and Luikart, G and Wayne, RK and Kumar, S and Banks, TW and Cloutier, S and Waples, RS and Gaggiotti, O and Metzker, M and Slate, J and Gratten, J and Beraldi, D and Stapley, J and Hale, M and Wang, S and Sha, Z and Sonstegard, TS and Liu, H and Xu, P and Hale, M and McCormick, C and Jackson, J and DeWoody, JA and S{\'{a}}nchez, CC and Smith, TP and Wiedmann, RT and Vallejo, RL and Salem, M and Salem, M and III, CE Rexroad and Wang, J and Thorgaard, GH and Yao, J and Renaut, S and Nolte, AW and Bernatchez, L and Hubert, S and Higgins, B and Borza, T and Bowman, S and Seeb, JE and Pascal, CE and Grau, ED and Seeb, LW and Templin, WD and Everett, MV and Grau, ED and Seeb, JE and Milano, I and Babbucci, M and Panitz, F and Ogden, R and Nielsen, RO and Vera, M and Alvarez-Dios, JA and Milian, A and Pardo, BG and Bouza, G and Helyar, SJ and Limborg, MT and Bekkevold, D and Babucci, M and Houdt, J van and Roberts, SB and Hauser, L and Seeb, LW and Seeb, JE and Gut, IG and Lathrop, GM and Zhulidov, PA and Bogdanova, EA and Shcheglov, AS and Vagner, LL and Khaspekov, GL and Zhu, YY and Machleder, EM and Chenchik, A and Li, R and Siebert, PD and Quinlan, AR and Stewart, DA and Str{\"{o}}mberg, MP and Marth, GT and Ewing, B and Green, P and Milne, I and Bayer, M and Cardle, L and Shaw, P and Stephen, G and Langmead, B and Trapnell, C and Pop, M and Salzberg, SL and Treangen, TJ and Salzberg, SL and Li, H and Handsaker, B and Wysoker, A and Fennell, T and Ruan, J and Weir, BS and Cockerham, CC and Rousset, F and Piry, S and Alapetite, A and Cornuet, JM and Paetkau, D and Baudouin, L and Benjamini, Y and Hochberg, Y and Megl{\'{e}}cz, E and Costedoat, C and Dubut, V and Gilles, A and Malausa, T and Boeckmann, B and Bairoch, A and Apweiler, R and Blatter, MC and Estreicher, A and Conesa, A and Gotz, S and Garcia-Gomez, JM and Terol, J and Tal{\'{o}}n, M and Hyman, RW and Jiang, H and Fukushima, M and Davis, RW and Nielsen, R and Albrechtsen, A and Nielsen, FC and Nielsen, R and Rosenblum, EB and Novembre, J and Nielsen, R and Paul, JS and Albrechtsen, A and Song, YS and Harismendy, O and Ng, PC and Strausberg, RL and Wang, X and Stockwell, TB and P{\'{e}}rez-Enciso, M and Ferreti, L and Martin, JA and Wang, Z and Alkan, C and Sajjadian, S and Eichler, EE and Gut, IG and Lathrop, GM and Bainbridge, MN and Wang, M and Wu, Y and Newsham, I and Muzny, DM and Moen, T and Delghandi, M and Wesmajervi, MS and Westgaard, JI and Fjalestad, KT and Kraus, RHS and Kerstens, HHD and Hooft, P Van and Crooijmans, RP and Poel, JJ Van Der and Kerstens, HHD and Crooijmans, RPMA and Veenendaal, A and Dibbits, BW and Chin-A-Woeng, TF and Li, X and Acharya, A and Farmer, AD and Bharti, AK and Kramer, RS and Studer, B and Byrne, S and Nielsen, RO and Panitz, F and Bendixen, C},
	Doi = {10.1371/journal.pone.0070051},
	Editor = {Hsu, Yi-Hsiang},
	Issn = {1932-6203},
	Journal = {PLoS ONE},
	Month = {8},
	Number = {8},
	Pages = {e70051},
	Publisher = {Public Library of Science},
	Title = {{SNP Discovery in European Anchovy (Engraulis encrasicolus, L) by High-Throughput Transcriptome and Genome Sequencing}},
	Url = {http://dx.plos.org/10.1371/journal.pone.0070051},
	Volume = {8},
	Year = {2013},
	Bdsk-Url-1 = {http://dx.plos.org/10.1371/journal.pone.0070051},
	Bdsk-Url-2 = {https://doi.org/10.1371/journal.pone.0070051}}

@article{Bleidorn2017SourcesAnalyses,
	Address = {Cham},
	Author = {Bleidorn, Christoph},
	Doi = {10.1007/978-3-319-54064-1},
	Isbn = {978-3-319-54062-7},
	Journal = {Phylogenomics},
	Pages = {173--193},
	Publisher = {Springer International Publishing},
	Title = {{Sources of Error and Incongruence in Phylogenomic Analyses}},
	Url = {http://link.springer.com/10.1007/978-3-319-54064-1_9 http://link.springer.com/10.1007/978-3-319-54064-1},
	Year = {2017},
	Bdsk-Url-1 = {http://link.springer.com/10.1007/978-3-319-54064-1_9%20http://link.springer.com/10.1007/978-3-319-54064-1},
	Bdsk-Url-2 = {https://doi.org/10.1007/978-3-319-54064-1}}

@article{Novak2008StatAlign:Trees,
	Author = {Novak, A. and Miklos, I. and Lyngso, R. and Hein, J.},
	Doi = {10.1093/bioinformatics/btn457},
	Issn = {1367-4803},
	Journal = {Bioinformatics},
	Month = {10},
	Number = {20},
	Pages = {2403--2404},
	Publisher = {Oxford University Press},
	Title = {{StatAlign: an extendable software package for joint Bayesian estimation of alignments and evolutionary trees}},
	Url = {http://bioinformatics.oxfordjournals.org/cgi/doi/10.1093/bioinformatics/btn457},
	Volume = {24},
	Year = {2008},
	Bdsk-Url-1 = {http://bioinformatics.oxfordjournals.org/cgi/doi/10.1093/bioinformatics/btn457},
	Bdsk-Url-2 = {https://doi.org/10.1093/bioinformatics/btn457}}

@article{Wayne1998StatisticalSelection,
	Author = {Wayne, Marta L. and Simonsen, Katy L.},
	Doi = {10.1016/S0169-5347(98)01360-3},
	Issn = {01695347},
	Journal = {Trends in Ecology and Evolution},
	Number = {6},
	Pages = {236--240},
	Pmid = {21238278},
	Title = {{Statistical tests of neutrality in the age of weak selection}},
	Volume = {13},
	Year = {1998},
	Bdsk-Url-1 = {https://doi.org/10.1016/S0169-5347(98)01360-3}}

@article{Elser2011Stoichiogenomics:Composition,
	Author = {Elser, James J. and Acquisti, Claudia and Kumar, Sudhir},
	Doi = {10.1016/j.tree.2010.10.006},
	Isbn = {0169-5347},
	Issn = {01695347},
	Journal = {Trends in Ecology {\&} Evolution},
	Month = {1},
	Number = {1},
	Pages = {38--44},
	Pmid = {21093095},
	Publisher = {Elsevier Ltd},
	Shorttitle = {Stoichiogenomics},
	Title = {{Stoichiogenomics: the evolutionary ecology of macromolecular elemental composition}},
	Url = {http://dx.doi.org/10.1016/j.tree.2010.10.006 http://www.sciencedirect.com/science/article/pii/S0169534710002454 http://www.sciencedirect.com/science/article/pii/S0169534710002454/pdfft?md5=6f086600235c806fcc989824e8fb8b31&pid=1-s2.0-S0169534710002454-main},
	Volume = {26},
	Year = {2011},
	Bdsk-Url-1 = {http://dx.doi.org/10.1016/j.tree.2010.10.006%20http://www.sciencedirect.com/science/article/pii/S0169534710002454%20http://www.sciencedirect.com/science/article/pii/S0169534710002454/pdfft?md5=6f086600235c806fcc989824e8fb8b31&pid=1-s2.0-S0169534710002454-main},
	Bdsk-Url-2 = {http://dx.doi.org/10.1016/j.tree.2010.10.006}}

@article{Gaut1996SubstitutionRbcL.,
	Author = {Gaut, B S and Morton, B R and McCaig, B C and Clegg, M T},
	Doi = {10.1073/PNAS.93.19.10274},
	Issn = {0027-8424},
	Journal = {Proceedings of the National Academy of Sciences of the United States of America},
	Month = {9},
	Number = {19},
	Pages = {10274--9},
	Pmid = {8816790},
	Publisher = {National Academy of Sciences},
	Title = {{Substitution rate comparisons between grasses and palms: synonymous rate differences at the nuclear gene Adh parallel rate differences at the plastid gene rbcL.}},
	Url = {http://www.ncbi.nlm.nih.gov/pubmed/8816790 http://www.pubmedcentral.nih.gov/articlerender.fcgi?artid=PMC38374},
	Volume = {93},
	Year = {1996},
	Bdsk-Url-1 = {http://www.ncbi.nlm.nih.gov/pubmed/8816790%20http://www.pubmedcentral.nih.gov/articlerender.fcgi?artid=PMC38374},
	Bdsk-Url-2 = {https://doi.org/10.1073/PNAS.93.19.10274}}

@article{Excoffier1999SubstitutionChimpanzees,
	Author = {Excoffier, L. and Yang, Z.},
	Doi = {10.1093/oxfordjournals.molbev.a026046},
	Issn = {0737-4038},
	Journal = {Molecular Biology and Evolution},
	Month = {10},
	Number = {10},
	Pages = {1357--1368},
	Publisher = {Oxford University Press},
	Title = {{Substitution rate variation among sites in mitochondrial hypervariable region I of humans and chimpanzees}},
	Url = {https://academic.oup.com/mbe/article-lookup/doi/10.1093/oxfordjournals.molbev.a026046},
	Volume = {16},
	Year = {1999},
	Bdsk-Url-1 = {https://academic.oup.com/mbe/article-lookup/doi/10.1093/oxfordjournals.molbev.a026046},
	Bdsk-Url-2 = {https://doi.org/10.1093/oxfordjournals.molbev.a026046}}

@article{Wakeley1994Substitution-rateBias.,
	Author = {Wakeley, J},
	Doi = {10.1093/oxfordjournals.molbev.a040124},
	Isbn = {0737-4038 (Print){\textbackslash}r0737-4038 (Linking)},
	Issn = {0737-4038},
	Journal = {Molecular biology and evolution},
	Keywords = {address for correspondence and, berkeley, de-, gamma distribution, john wakeley, mitochondrial dna, partment of integrative biology, rate variation, ratios of random variables, reprints, transition bias, university of california},
	Month = {5},
	Number = {3},
	Pages = {436--442},
	Pmid = {8015437},
	Publisher = {Oxford University Press},
	Title = {{Substitution-rate variation among sites and the estimation of transition bias.}},
	Url = {https://academic.oup.com/mbe/article/11/3/436/1104324/Substitutionrate-variation-among-sites-and-the},
	Volume = {11},
	Year = {1994},
	Bdsk-Url-1 = {https://academic.oup.com/mbe/article/11/3/436/1104324/Substitutionrate-variation-among-sites-and-the},
	Bdsk-Url-2 = {https://doi.org/10.1093/oxfordjournals.molbev.a040124}}

@article{Miyazawa2013SuperiorityAnalysis,
	Author = {Miyazawa, Sanzo},
	Doi = {10.1186/1471-2148-13-257},
	Issn = {1471-2148},
	Journal = {BMC Evolutionary Biology},
	Number = {1},
	Pages = {257},
	Title = {{Superiority of a mechanistic codon substitution model even for protein sequences in Phylogenetic analysis}},
	Url = {http://www.mendeley.com/research/superiority-mechanistic-codon-substitution-model-even-protein-sequences-phylogenetic-analysis http://bmcevolbiol.biomedcentral.com/articles/10.1186/1471-2148-13-257},
	Volume = {13},
	Year = {2013},
	Bdsk-Url-1 = {http://www.mendeley.com/research/superiority-mechanistic-codon-substitution-model-even-protein-sequences-phylogenetic-analysis%20http://bmcevolbiol.biomedcentral.com/articles/10.1186/1471-2148-13-257},
	Bdsk-Url-2 = {https://doi.org/10.1186/1471-2148-13-257}}

@article{Miyazawa2013SuperiorityAnalysisb,
	Author = {Miyazawa, Sanzo},
	Doi = {10.1186/1471-2148-13-257},
	Journal = {BMC Evolutionary Biology},
	Month = {11},
	Number = {1},
	Pages = {257},
	Publisher = {BioMed Central},
	Title = {{Superiority of a mechanistic codon substitution model even for protein sequences in Phylogenetic analysis}},
	Url = {http://bmcevolbiol.biomedcentral.com/articles/10.1186/1471-2148-13-257},
	Volume = {13},
	Year = {2013},
	Bdsk-Url-1 = {http://bmcevolbiol.biomedcentral.com/articles/10.1186/1471-2148-13-257},
	Bdsk-Url-2 = {https://doi.org/10.1186/1471-2148-13-257}}

@article{Clevenger2015SWEEP:Crops.,
	Author = {Clevenger, Josh P and Ozias-Akins, Peggy},
	Doi = {10.1534/g3.115.019703},
	Issn = {2160-1836},
	Journal = {G3 (Bethesda, Md.)},
	Month = {7},
	Number = {9},
	Pmid = {26153076},
	Title = {{SWEEP: A Tool for Filtering High Quality SNPs in Polyploid Crops.}},
	Url = {http://www.g3journal.org/content/5/9/1797.abstract},
	Volume = {5},
	Year = {2015},
	Bdsk-Url-1 = {http://www.g3journal.org/content/5/9/1797.abstract},
	Bdsk-Url-2 = {https://doi.org/10.1534/g3.115.019703}}

@article{Sun2016SwitchesSites,
	Author = {Sun, Yu and Tamarit, Daniel and Andersson, Siv G.E.},
	Doi = {10.1093/gbe/evw201},
	Issn = {1759-6653},
	Journal = {Genome Biology and Evolution},
	Month = {8},
	Number = {10},
	Pages = {evw201},
	Publisher = {Oxford University Press},
	Title = {{Switches in Genomic GC Content Drive Shifts of Optimal Codons under Sustained Selection on Synonymous Sites}},
	Url = {https://academic.oup.com/gbe/article-lookup/doi/10.1093/gbe/evw201},
	Volume = {9},
	Year = {2016},
	Bdsk-Url-1 = {https://academic.oup.com/gbe/article-lookup/doi/10.1093/gbe/evw201},
	Bdsk-Url-2 = {https://doi.org/10.1093/gbe/evw201}}

@article{Tomoko1995SynonymousTheory,
	Author = {Tomoko, Ohta},
	Doi = {10.1007/BF00166595},
	Issn = {0022-2844},
	Journal = {Journal of Molecular Evolution},
	Month = {1},
	Number = {1},
	Pages = {56--63},
	Publisher = {Springer-Verlag},
	Title = {{Synonymous and nonsynonymous substitutions in mammalian genes and the nearly neutral theory}},
	Url = {http://link.springer.com/10.1007/BF00166595},
	Volume = {40},
	Year = {1995},
	Bdsk-Url-1 = {http://link.springer.com/10.1007/BF00166595},
	Bdsk-Url-2 = {https://doi.org/10.1007/BF00166595}}

@article{Uddin2015SynonymousMammals,
	Author = {Uddin, Arif and Chakraborty, Supriyo},
	Doi = {10.3109/19401736.2015.1115842},
	Issn = {19401744 19401736},
	Journal = {Mitochondrial DNA},
	Keywords = {CYB gene, Codon usage, mutation pressure, natural selection},
	Month = {3},
	Number = {December},
	Pages = {1--10},
	Publisher = {Taylor {\&} Francis},
	Title = {{Synonymous codon usage pattern in mitochondrial CYB gene in pisces, aves, and mammals}},
	Url = {https://www.tandfonline.com/doi/full/10.3109/19401736.2015.1115842},
	Volume = {1736},
	Year = {2015},
	Bdsk-Url-1 = {https://www.tandfonline.com/doi/full/10.3109/19401736.2015.1115842},
	Bdsk-Url-2 = {https://doi.org/10.3109/19401736.2015.1115842}}

@article{Lafay1999SynonymousIsolates.,
	Author = {Lafay, B. and Sharp, P. M.},
	Doi = {10.1093/oxfordjournals.molbev.a026060},
	Isbn = {0737-4038},
	Issn = {0737-4038},
	Journal = {Molecular biology and evolution},
	Month = {11},
	Number = {11},
	Pages = {1484--1495},
	Pmid = {10555279},
	Publisher = {Oxford University Press},
	Title = {{Synonymous codon usage variation among Giardia lamblia genes and isolates.}},
	Url = {https://academic.oup.com/mbe/article-lookup/doi/10.1093/oxfordjournals.molbev.a026060 http://eutils.ncbi.nlm.nih.gov/entrez/eutils/elink.fcgi?dbfrom=pubmed&id=10555279&retmode=ref&cmd=prlinks},
	Volume = {16},
	Year = {1999},
	Bdsk-Url-1 = {https://academic.oup.com/mbe/article-lookup/doi/10.1093/oxfordjournals.molbev.a026060%20http://eutils.ncbi.nlm.nih.gov/entrez/eutils/elink.fcgi?dbfrom=pubmed&id=10555279&retmode=ref&cmd=prlinks},
	Bdsk-Url-2 = {https://doi.org/10.1093/oxfordjournals.molbev.a026060}}

@article{Wu2015SynonymousSequences,
	Author = {Wu, Bin and Miskolci, Veronika and Sato, Hanae and Tutucci, Evelina and Kenworthy, Charles a and Donnelly, Sara K and Yoon, Young J and Cox, Dianne and Singer, Robert H and Hodgson, Louis},
	Doi = {10.1101/gad.259358.115.3},
	Keywords = {18, 2015, biosensor, for this article, genome integrity, ms2, received january 26, repeated nucleotide or protein, retroviral reporter, revised version accepted march, sequences occur frequent-, single molecule, supplemental material is available},
	Pages = {876--886},
	Title = {{Synonymous modification results in high- fidelity gene expression of repetitive protein and nucleotide sequences}},
	Year = {2015},
	Bdsk-Url-1 = {https://doi.org/10.1101/gad.259358.115.3}}

@article{Goymer2007SynonymousSilence,
	Author = {Goymer, Patrick},
	Doi = {10.1038/nrg2056},
	Isbn = {1471-0056},
	Issn = {1471-0056},
	Journal = {Nature Reviews Genetics},
	Month = {2},
	Number = {2},
	Pages = {92--92},
	Publisher = {Nature Publishing Group},
	Title = {{Synonymous mutations break their silence}},
	Url = {http://www.nature.com/doifinder/10.1038/nrg2056},
	Volume = {8},
	Year = {2007},
	Bdsk-Url-1 = {http://www.nature.com/doifinder/10.1038/nrg2056},
	Bdsk-Url-2 = {https://doi.org/10.1038/nrg2056}}

@article{Pagani2005SynonymousEvolution.,
	Author = {Pagani, Franco and Raponi, Michela and Baralle, Francisco E},
	Doi = {10.1073/pnas.0502288102},
	Journal = {Proceedings of the National Academy of Sciences of the United States of America},
	Month = {5},
	Number = {18},
	Pages = {6368--72},
	Pmid = {15840711},
	Publisher = {National Academy of Sciences},
	Title = {{Synonymous mutations in CFTR exon 12 affect splicing and are not neutral in evolution.}},
	Url = {http://www.ncbi.nlm.nih.gov/pubmed/15840711 http://www.ncbi.nlm.nih.gov/pubmed/15840711},
	Volume = {102},
	Year = {2005},
	Bdsk-Url-1 = {http://www.ncbi.nlm.nih.gov/pubmed/15840711%20http://www.ncbi.nlm.nih.gov/pubmed/15840711},
	Bdsk-Url-2 = {https://doi.org/10.1073/pnas.0502288102}}

@article{Smith1996Synonymousquotsaturationquot,
	Author = {Smith, J M and Smith, N H},
	Issn = {0016-6731},
	Journal = {Genetics},
	Month = {3},
	Number = {3},
	Pages = {1033--6},
	Pmid = {8849908},
	Publisher = {Genetics},
	Title = {{Synonymous nucleotide divergence: what is {\&}quot;saturation{\&}quot;?}},
	Url = {http://www.ncbi.nlm.nih.gov/pubmed/8849908 http://www.pubmedcentral.nih.gov/articlerender.fcgi?artid=PMC1207002},
	Volume = {142},
	Year = {1996},
	Bdsk-Url-1 = {http://www.ncbi.nlm.nih.gov/pubmed/8849908%20http://www.pubmedcentral.nih.gov/articlerender.fcgi?artid=PMC1207002}}

@article{Smith1996Synonymoussaturation,
	Author = {Smith, J. M. and Smith, N. H.},
	Isbn = {0016-6731},
	Issn = {00166731},
	Journal = {Genetics},
	Number = {3},
	Pages = {1033--1036},
	Pmid = {8849908},
	Title = {{Synonymous nucleotide divergence: What is 'saturation'?}},
	Volume = {142},
	Year = {1996}}

@article{Lemey2007SynonymousDynamics,
	Author = {Lemey, Philippe and Kosakovsky Pond, Sergei L. and Drummond, Alexei J. and Pybus, Oliver G. and Shapiro, Beth and Barroso, Helena and Taveira, Nuno and Rambaut, Andrew},
	Doi = {10.1371/journal.pcbi.0030029},
	Journal = {PLoS Computational Biology},
	Number = {2},
	Pages = {e29},
	Publisher = {Springer},
	Title = {{Synonymous Substitution Rates Predict HIV Disease Progression as a Result of Underlying Replication Dynamics}},
	Url = {http://dx.plos.org/10.1371/journal.pcbi.0030029},
	Volume = {3},
	Year = {2007},
	Bdsk-Url-1 = {http://dx.plos.org/10.1371/journal.pcbi.0030029},
	Bdsk-Url-2 = {https://doi.org/10.1371/journal.pcbi.0030029}}

@article{JohnsonMRShkuraKLangleySRDelahaye-DuriezASrivastavaPW.HillDRackhamOJDaviesGHarrisSEMoreno-MoralARotivalMSpeedDPetrovskiSKatzAHaywardCPorteousDJSmithBHPadmanabhanSHockingLJStarrJMLiewaldDCSt2015SystemsDisease.,
	Author = {Johnson MR, Shkura K, Langley SR, Delahaye-Duriez A, Srivastava P, W. Hill D, Rackham OJ, Davies G, Harris SE, Moreno-Moral A, Rotival M, Speed D, Petrovski S, Katz A, , Hayward C, Porteous DJ, Smith BH, Padmanabhan S, Hocking LJ, Starr JM, Liewald DC, St, Deary Ij and Petretto E.},
	Doi = {10.1038/nn.4205},
	Issn = {1097-6256},
	Journal = {Nature neuroscience},
	Number = {December},
	Pmid = {26691832},
	Title = {{Systems genetics identifies a convergent gene network for cognitive function and neurodevelopmental disease.}},
	Volume = {in press},
	Year = {2015},
	Bdsk-Url-1 = {https://doi.org/10.1038/nn.4205}}

@article{Rannala2012TailInference,
	Author = {Rannala, B. and Zhu, T. and Yang, Z.},
	Doi = {10.1093/molbev/msr210},
	Issn = {0737-4038},
	Journal = {Molecular Biology and Evolution},
	Month = {1},
	Number = {1},
	Pages = {325--335},
	Publisher = {Oxford University Press},
	Title = {{Tail Paradox, Partial Identifiability, and Influential Priors in Bayesian Branch Length Inference}},
	Url = {http://mbe.oxfordjournals.org/cgi/doi/10.1093/molbev/msr210},
	Volume = {29},
	Year = {2012},
	Bdsk-Url-1 = {http://mbe.oxfordjournals.org/cgi/doi/10.1093/molbev/msr210},
	Bdsk-Url-2 = {https://doi.org/10.1093/molbev/msr210}}

@article{Clement2000TCS:Genealogies,
	Author = {Clement, M. and Posada, D. and Crandall, K. a.},
	Doi = {10.1046/j.1365-294X.2000.01020.x},
	Isbn = {0962-1083},
	Issn = {09621083},
	Journal = {Molecular Ecology},
	Keywords = {Cladogram estimation, Gene genealogy, Phylogeography, Population genetics, Software},
	Number = {10},
	Pages = {1657--1659},
	Pmid = {11050560},
	Title = {{TCS: A computer program to estimate gene genealogies}},
	Volume = {9},
	Year = {2000},
	Bdsk-Url-1 = {https://doi.org/10.1046/j.1365-294X.2000.01020.x}}

@article{Hermansen2017TheChordates,
	Author = {Hermansen, Russell A. and Oswald, Benjamin P. and Knight, Stormy and Shank, Stephen D. and Northover, David and Korunes, Katharine L. and Michel, Stephen N. and Liberles, David A.},
	Doi = {10.1007/s00239-017-9806-8},
	Journal = {Journal of Molecular Evolution},
	Month = {8},
	Number = {1-2},
	Pages = {46--56},
	Publisher = {Springer US},
	Title = {{The Adaptive Evolution Database (TAED): A New Release of a Database of Phylogenetically Indexed Gene Families from Chordates}},
	Url = {http://link.springer.com/10.1007/s00239-017-9806-8},
	Volume = {85},
	Year = {2017},
	Bdsk-Url-1 = {http://link.springer.com/10.1007/s00239-017-9806-8},
	Bdsk-Url-2 = {https://doi.org/10.1007/s00239-017-9806-8}}

@article{Chen2015TheBacteria,
	Author = {Chen, Peter E and Shapiro, B Jesse},
	Doi = {10.1016/j.mib.2015.03.002},
	Issn = {13695274},
	Journal = {Current Opinion in Microbiology},
	Pages = {17--24},
	Title = {{The advent of genome-wide association studies for bacteria}},
	Volume = {25},
	Year = {2015},
	Bdsk-Url-1 = {https://doi.org/10.1016/j.mib.2015.03.002}}

@article{Amemiya2013TheEvolution.,
	Author = {Amemiya, Chris T. and Alf{\"{o}}ldi, Jessica and Lee, Alison P. and Fan, Shaohua and Philippe, Herv{\'e} and Maccallum, Iain and Braasch, Ingo and Manousaki, Tereza and Schneider, Igor and Rohner, Nicolas and Organ, Chris and Chalopin, Domitille and Smith, Jeramiah J. and Robinson, Mark and Dorrington, Rosemary A. and Gerdol, Marco and Aken, Bronwen and Biscotti, Maria Assunta and Barucca, Marco and Baurain, Denis and Berlin, Aaron M. and Blatch, Gregory L. and Buonocore, Francesco and Burmester, Thorsten and Campbell, Michael S. and Canapa, Adriana and Cannon, John P. and Christoffels, Alan and De Moro, Gianluca and Edkins, Adrienne L. and Fan, Lin and Fausto, Anna Maria and Feiner, Nathalie and Forconi, Mariko and Gamieldien, Junaid and Gnerre, Sante and Gnirke, Andreas and Goldstone, Jared V. and Haerty, Wilfried and Hahn, Mark E. and Hesse, Uljana and Hoffmann, Steve and Johnson, Jeremy and Karchner, Sibel I. and Kuraku, Shigehiro and Lara, Marcia and Levin, Joshua Z. and Litman, Gary W. and Mauceli, Evan and Miyake, Tsutomu and Mueller, M. Gail and Nelson, David R. and Nitsche, Anne and Olmo, Ettore and Ota, Tatsuya and Pallavicini, Alberto and Panji, Sumir and Picone, Barbara and Ponting, Chris P. and Prohaska, Sonja J. and Przybylski, Dariusz and Saha, Nil Ratan and Ravi, Vydianathan and Ribeiro, Filipe J. and Sauka-Spengler, Tatjana and Scapigliati, Giuseppe and Searle, Stephen M. J. and Sharpe, Ted and Simakov, Oleg and Stadler, Peter F. and Stegeman, John J. and Sumiyama, Kenta and Tabbaa, Diana and Tafer, Hakim and Turner-Maier, Jason and van Heusden, Peter and White, Simon and Williams, Louise and Yandell, Mark and Brinkmann, Henner and Volff, Jean-Nicolas and Tabin, Clifford J. and Shubin, Neil and Schartl, Manfred and Jaffe, David B. and Postlethwait, John H. and Venkatesh, Byrappa and Di Palma, Federica and Lander, Eric S. and Meyer, Axel and Lindblad-Toh, Kerstin},
	Doi = {10.1038/nature12027},
	Isbn = {1476-4687 (Electronic) 0028-0836 (Linking)},
	Issn = {1476-4687},
	Journal = {Nature},
	Keywords = {Animals, Biological Evolution, Chick Embryo, Conserved Sequence, Conserved Sequence: genetics, DNA, Enhancer Elements, Evolution, Extremities, Extremities: anatomy {\&} histology, Extremities: growth {\&} development, Fishes, Fishes: anatomy {\&} histology, Fishes: classification, Fishes: genetics, Fishes: physiology, Genes, Genetic, Genetic: genetics, Genetically Modified, Genome, Genome: genetics, Genomics, Homeobox, Homeobox: genetics, Immunoglobulin M, Immunoglobulin M: genetics, Mice, Molecular, Molecular Sequence Annotation, Molecular Sequence Data, Phylogeny, Sequence Alignment, Sequence Analysis, Vertebrates, Vertebrates: anatomy {\&} histology, Vertebrates: genetics, Vertebrates: physiology},
	Month = {4},
	Number = {7445},
	Pages = {311--6},
	Pmid = {23598338},
	Publisher = {Nature Research},
	Title = {{The African coelacanth genome provides insights into tetrapod evolution.}},
	Url = {http://www.nature.com/doifinder/10.1038/nature12027 http://www.pubmedcentral.nih.gov/articlerender.fcgi?artid=3633110&tool=pmcentrez&rendertype=abstract},
	Volume = {496},
	Year = {2013},
	Bdsk-Url-1 = {http://www.nature.com/doifinder/10.1038/nature12027%20http://www.pubmedcentral.nih.gov/articlerender.fcgi?artid=3633110&tool=pmcentrez&rendertype=abstract},
	Bdsk-Url-2 = {https://doi.org/10.1038/nature12027}}

@article{Nei1975ThePopulations,
	Author = {Nei, Masatoshi and Maruyama, Takeo and Chakraborty, Ranajit},
	Doi = {10.2307/2407137},
	Issn = {0014-3820},
	Journal = {Evolution},
	Month = {3},
	Number = {1},
	Pages = {1--10},
	Title = {{The Bottleneck Effect and Genetic Variability in Populations}},
	Url = {http://www.jstor.org/stable/2407137 http://www.jstor.org/stable/pdfplus/10.2307/2407137.pdf?acceptTC=true},
	Volume = {29},
	Year = {1975},
	Bdsk-Url-1 = {http://www.jstor.org/stable/2407137%20http://www.jstor.org/stable/pdfplus/10.2307/2407137.pdf?acceptTC=true},
	Bdsk-Url-2 = {https://doi.org/10.2307/2407137}}

@article{Nei2014TheChakraborty,
	Author = {Nei, Masatoshi and Maruyama, Takeo and Chakraborty, Ranajit},
	Number = {1},
	Pages = {1--10},
	Title = {{The Bottleneck Effect and Genetic Variability in Populations Author ( s ): Masatoshi Nei , Takeo Maruyama and Ranajit Chakraborty}},
	Volume = {29},
	Year = {2014}}

@article{Gharib2013TheGC.,
	Author = {Gharib, Walid H and Robinson-Rechavi, Marc},
	Doi = {10.1093/molbev/mst062},
	Issn = {1537-1719},
	Journal = {Molecular biology and evolution},
	Keywords = {adaptive evolution, base composition, codon model},
	Month = {7},
	Number = {7},
	Pages = {1675--86},
	Pmid = {23558341},
	Publisher = {Oxford University Press},
	Title = {{The branch-site test of positive selection is surprisingly robust but lacks power under synonymous substitution saturation and variation in GC.}},
	Url = {http://www.ncbi.nlm.nih.gov/pubmed/23558341 http://www.pubmedcentral.nih.gov/articlerender.fcgi?artid=PMC3684852},
	Volume = {30},
	Year = {2013},
	Bdsk-Url-1 = {http://www.ncbi.nlm.nih.gov/pubmed/23558341%20http://www.pubmedcentral.nih.gov/articlerender.fcgi?artid=PMC3684852},
	Bdsk-Url-2 = {https://doi.org/10.1093/molbev/mst062}}

@article{Smith1999TheRate,
	Author = {Smith, Nick G. C. and Hurst, Laurence D.},
	Issn = {0016-6731, 1943-2631},
	Journal = {Genetics},
	Language = {en},
	Month = {6},
	Number = {2},
	Pages = {661--673},
	Shorttitle = {The Causes of Synonymous Rate Variation in the Rod},
	Title = {{The Causes of Synonymous Rate Variation in the Rodent Genome: Can Substitution Rates Be Used to Estimate the Sex Bias in Mutation Rate?}},
	Url = {http://www.genetics.org/content/152/2/661},
	Volume = {152},
	Year = {1999},
	Bdsk-Url-1 = {http://www.genetics.org/content/152/2/661}}

@article{Prufer2014TheMountains.,
	Author = {Pr{\"{u}}fer, Kay and Racimo, Fernando and Patterson, Nick and Jay, Flora and Sankararaman, Sriram and Sawyer, Susanna and Heinze, Anja and Renaud, Gabriel and Sudmant, Peter H and de Filippo, Cesare and Li, Heng and Mallick, Swapan and Dannemann, Michael and Fu, Qiaomei and Kircher, Martin and Kuhlwilm, Martin and Lachmann, Michael and Meyer, Matthias and Ongyerth, Matthias and Siebauer, Michael and Theunert, Christoph and Tandon, Arti and Moorjani, Priya and Pickrell, Joseph and Mullikin, James C and Vohr, Samuel H and Green, Richard E and Hellmann, Ines and Johnson, Philip L F and Blanche, H{\'e}l{\`e}ne and Cann, Howard and Kitzman, Jacob O and Shendure, Jay and Eichler, Evan E and Lein, Ed S and Bakken, Trygve E and Golovanova, Liubov V and Doronichev, Vladimir B and Shunkov, Michael V and Derevianko, Anatoli P and Viola, Bence and Slatkin, Montgomery and Reich, David and Kelso, Janet and P{\"{a}}{\"{a}}bo, Svante},
	Doi = {10.1038/nature12886},
	Isbn = {1476-4687 (Electronic){\textbackslash}r0028-0836 (Linking)},
	Issn = {1476-4687},
	Journal = {Nature},
	Keywords = {Africa, Animals, Caves, DNA Copy Number Variations, DNA Copy Number Variations: genetics, Female, Fossils, Gene Flow, Gene Flow: genetics, Gene Frequency, Genetic, Genome, Genome: genetics, Heterozygote, Humans, Inbreeding, Models, Neanderthals, Neanderthals: classification, Neanderthals: genetics, Phylogeny, Population Density, Siberia, Siberia: ethnology, Toe Phalanges, Toe Phalanges: anatomy {\&} histology},
	Number = {7481},
	Pages = {43--9},
	Pmid = {24352235},
	Title = {{The complete genome sequence of a Neanderthal from the Altai Mountains.}},
	Url = {http://www.pubmedcentral.nih.gov/articlerender.fcgi?artid=4031459&tool=pmcentrez&rendertype=abstract},
	Volume = {505},
	Year = {2014},
	Bdsk-Url-1 = {http://www.pubmedcentral.nih.gov/articlerender.fcgi?artid=4031459&tool=pmcentrez&rendertype=abstract},
	Bdsk-Url-2 = {https://doi.org/10.1038/nature12886}}

@article{Wei2009TheEvents.,
	Author = {Wei, Shu-jun and Shi, Min and He, Jun-hua and Sharkey, M. and Chen, Xue-xin},
	Doi = {10.1139/g09-008},
	Isbn = {0831-2796},
	Issn = {0831-2796},
	Journal = {Genome / National Research Council Canada = Genome / Conseil national de recherches Canada},
	Keywords = {e, gene rearrangement, nomes mitochondriaux complets ont, parasitic wasp, secondary structure, tandem repeat, variable loop},
	Month = {4},
	Number = {4},
	Pages = {308--319},
	Pmid = {19370087},
	Title = {{The complete mitochondrial genome of Diadegma semiclausum (hymenoptera: ichneumonidae) indicates extensive independent evolutionary events.}},
	Url = {http://www.nrcresearchpress.com/doi/abs/10.1139/G09-008},
	Volume = {52},
	Year = {2009},
	Bdsk-Url-1 = {http://www.nrcresearchpress.com/doi/abs/10.1139/G09-008},
	Bdsk-Url-2 = {https://doi.org/10.1139/g09-008}}

@book{Turnbull1959The1661-1675,
	Author = {Turnbull, H.W. ed.},
	Pages = {416},
	Title = {{The Correspondence of Isaac Newton: 1661-1675}},
	Year = {1959}}

@article{Haldane1957TheSelection,
	Author = {Haldane, J. B. S.},
	Doi = {10.1007/BF02984069},
	Issn = {0022-1333},
	Journal = {Journal of Genetics},
	Language = {en},
	Month = {12},
	Number = {3},
	Pages = {511--524},
	Title = {{The cost of Natural Selection}},
	Url = {http://link.springer.com/article/10.1007/BF02984069 http://link.springer.com/content/pdf/10.1007%2FBF02984069.pdf},
	Volume = {55},
	Year = {1957},
	Bdsk-Url-1 = {http://link.springer.com/article/10.1007/BF02984069%20http://link.springer.com/content/pdf/10.1007%2FBF02984069.pdf},
	Bdsk-Url-2 = {https://doi.org/10.1007/BF02984069}}

@article{McBee2015TheSets,
	Author = {McBee, Ross M. and Rozmiarek, Shea A. and Meyerson, Nicholas R. and Rowley, Paul A. and Sawyer, Sara L.},
	Doi = {10.1093/molbev/msu399},
	Issn = {0737-4038, 1537-1719},
	Journal = {Molecular Biology and Evolution},
	Language = {en},
	Month = {4},
	Number = {4},
	Pages = {1091--1096},
	Title = {{The Effect of Species Representation on the Detection of Positive Selection in Primate Gene Data Sets}},
	Url = {http://mbe.oxfordjournals.org/content/32/4/1091 http://mbe.oxfordjournals.org/content/32/4/1091.full.pdf http://mbe.oxfordjournals.org/content/32/4/1091.short http://www.ncbi.nlm.nih.gov/pubmed/25556235},
	Volume = {32},
	Year = {2015},
	Bdsk-Url-1 = {http://mbe.oxfordjournals.org/content/32/4/1091%20http://mbe.oxfordjournals.org/content/32/4/1091.full.pdf%20http://mbe.oxfordjournals.org/content/32/4/1091.short%20http://www.ncbi.nlm.nih.gov/pubmed/25556235},
	Bdsk-Url-2 = {https://doi.org/10.1093/molbev/msu399}}

@article{Chevance2014TheSpeed,
	Author = {Chevance, Fabienne F V and Le Guyon, Soazig and Hughes, Kelly T.},
	Doi = {10.1371/journal.pgen.1004392},
	Editor = {Casades{\'{u}}s, Josep},
	Issn = {15537404},
	Journal = {PLoS Genetics},
	Keywords = {Operons, Protein translation, Ribosomes, Serine, Transfer RNA, histidine, lac operon, messanger RNA},
	Month = {6},
	Number = {6},
	Pages = {e1004392},
	Pmid = {24901308},
	Title = {{The Effects of Codon Context on In Vivo Translation Speed}},
	Url = {http://dx.plos.org/10.1371/journal.pgen.1004392},
	Volume = {10},
	Year = {2014},
	Bdsk-Url-1 = {http://dx.plos.org/10.1371/journal.pgen.1004392},
	Bdsk-Url-2 = {https://doi.org/10.1371/journal.pgen.1004392}}

@article{Perler1980TheGene,
	Author = {Perler, F},
	Doi = {10.1016/0092-8674(80)90641-8},
	Issn = {00928674},
	Journal = {Cell},
	Month = {6},
	Number = {2},
	Pages = {555--566},
	Title = {{The evolution of genes: the chicken preproinsulin gene}},
	Url = {http://linkinghub.elsevier.com/retrieve/pii/0092867480906418},
	Volume = {20},
	Year = {1980},
	Bdsk-Url-1 = {http://linkinghub.elsevier.com/retrieve/pii/0092867480906418},
	Bdsk-Url-2 = {https://doi.org/10.1016/0092-8674(80)90641-8}}

@article{Morgan1914TheDrosophila,
	Author = {Morgan, T. H.},
	Issn = {0003-0147},
	Journal = {The American Naturalist},
	Month = {12},
	Number = {576},
	Pages = {705--711},
	Title = {{The Failure of Ether to Produce Mutations in Drosophila}},
	Url = {http://www.jstor.org/stable/2455887 http://www.jstor.org/stable/pdfplus/10.2307/2455887.pdf?acceptTC=true},
	Volume = {48},
	Year = {1914},
	Bdsk-Url-1 = {http://www.jstor.org/stable/2455887%20http://www.jstor.org/stable/pdfplus/10.2307/2455887.pdf?acceptTC=true}}

@article{Rodriguez1990TheSubstitution,
	Author = {Rodr{\'{i}}guez, F. and Oliver, J.L. and Mar{\'{i}}n, A. and Medina, J.R.},
	Doi = {10.1016/S0022-5193(05)80104-3},
	Isbn = {0022-5193 (Print){\textbackslash}n0022-5193 (Linking)},
	Issn = {00225193},
	Journal = {Journal of Theoretical Biology},
	Month = {2},
	Number = {4},
	Pages = {485--501},
	Pmid = {2338834},
	Title = {{The general stochastic model of nucleotide substitution}},
	Url = {http://linkinghub.elsevier.com/retrieve/pii/S0022519305801043},
	Volume = {142},
	Year = {1990},
	Bdsk-Url-1 = {http://linkinghub.elsevier.com/retrieve/pii/S0022519305801043},
	Bdsk-Url-2 = {https://doi.org/10.1016/S0022-5193(05)80104-3}}

@book{Lewontin1974TheChange,
	Address = {New York},
	Author = {Lewontin, Richard C.},
	Edition = {reprint ed},
	Isbn = {9780231083188},
	Language = {English},
	Month = {7},
	Pages = {352},
	Publisher = {Columbia Univ Pr},
	Title = {{The Genetic Basis of Evolutionary Change}},
	Url = {http://www.amazon.com/The-Genetic-Basis-Evolutionary-Change/dp/0231083181},
	Year = {1974},
	Bdsk-Url-1 = {http://www.amazon.com/The-Genetic-Basis-Evolutionary-Change/dp/0231083181}}

@article{Orr2005TheHistory.,
	Author = {Orr, H. Allen},
	Doi = {10.1038/nrg1523},
	Isbn = {1471-0056 (Print){\textbackslash}r1471-0056 (Linking)},
	Issn = {1471-0056},
	Journal = {Nature reviews. Genetics},
	Language = {en},
	Month = {2},
	Number = {2},
	Pages = {119--127},
	Pmid = {15716908},
	Shorttitle = {The genetic theory of adaptation},
	Title = {{The genetic theory of adaptation: a brief history.}},
	Url = {http://www.nature.com/nrg/journal/v6/n2/abs/nrg1523.html http://www.nature.com/nrg/journal/v6/n2/pdf/nrg1523.pdf},
	Volume = {6},
	Year = {2005},
	Bdsk-Url-1 = {http://www.nature.com/nrg/journal/v6/n2/abs/nrg1523.html%20http://www.nature.com/nrg/journal/v6/n2/pdf/nrg1523.pdf},
	Bdsk-Url-2 = {https://doi.org/10.1038/nrg1523}}

@article{Wright1930TheSelection,
	Arxivid = {13960/t8jd4qr3m},
	Author = {Wright, Sewall},
	Doi = {10.1111/jeb.12566},
	Isbn = {1176625020},
	Issn = {0016-6731},
	Journal = {The Journal of heredity},
	Number = {2},
	Pages = {127--130},
	Pmid = {10747041},
	Title = {{The genetical theory of natural selection}},
	Volume = {22},
	Year = {1930},
	Bdsk-Url-1 = {https://doi.org/10.1111/jeb.12566}}

@article{Wright1930THEReview,
	Author = {Wright, Sewall},
	Issn = {0022-1503, 1465-7333},
	Journal = {Journal of Heredity},
	Language = {en},
	Month = {8},
	Number = {8},
	Pages = {349--356},
	Title = {{THE GENETICAL THEORY OF NATURAL SELECTION A Review}},
	Url = {http://jhered.oxfordjournals.org/content/21/8/349 http://jhered.oxfordjournals.org/content/21/8/349.full.pdf},
	Volume = {21},
	Year = {1930},
	Bdsk-Url-1 = {http://jhered.oxfordjournals.org/content/21/8/349%20http://jhered.oxfordjournals.org/content/21/8/349.full.pdf}}

@article{Bushley2013TheCluster,
	Author = {Bushley, Kathryn E. and Raja, Rajani and Jaiswal, Pankaj and Cumbie, Jason S. and Nonogaki, Mariko and Boyd, Alexander E. and Owensby, C. Alisha and Knaus, Brian J. and Elser, Justin and Miller, Daniel and Di, Yanming and McPhail, Kerry L. and Spatafora, Joseph W.},
	Doi = {10.1371/journal.pgen.1003496},
	Editor = {Heitman, Joseph},
	Isbn = {1553-7404},
	Issn = {15537390},
	Journal = {PLoS Genetics},
	Keywords = {Invertebrate genomics, Secondary metabolites, fungal genetics, fungal genomics, fungal pathogens, fungi, insects, plant fungal pathogens},
	Month = {6},
	Number = {6},
	Pages = {e1003496},
	Pmid = {23818858},
	Publisher = {Public Library of Science},
	Title = {{The Genome of Tolypocladium inflatum: Evolution, Organization, and Expression of the Cyclosporin Biosynthetic Gene Cluster}},
	Url = {http://dx.plos.org/10.1371/journal.pgen.1003496},
	Volume = {9},
	Year = {2013},
	Bdsk-Url-1 = {http://dx.plos.org/10.1371/journal.pgen.1003496},
	Bdsk-Url-2 = {https://doi.org/10.1371/journal.pgen.1003496}}

@article{Andersson1998TheMitochondria,
	Author = {Andersson, Siv G. E. and Zomorodipour, Alireza and Andersson, Jan O and Sicheritz-Ponten, T and Alsmark, U. Cecilia and Podowski, Ralf M and Naslund, A K and Eriksson, Ann-Sofie S and Winkler, Herbert H. and Kurland, Charles G and Sicheritz-Pont{\'{e}}n, Thomas and Alsmark, U. Cecilia and Podowski, Ralf M and N{\"{a}}slund, A. Kristina and Eriksson, Ann-Sofie S and Winkler, Herbert H. and Kurland, Charles G},
	Doi = {10.1038/24094 [doi]},
	Isbn = {0028-0836 (Print){\textbackslash}n0028-0836 (Linking)},
	Issn = {0028-0836},
	Journal = {Nature},
	Keywords = {Bacterial, DNA, DNA Replication, Evolution, Genetic, Genome, Membrane Proteins/genetics, Mitochondria/genetics, Mitochondrial, Molecular, Nucleic Acid, Protein Biosynthesis, Recombination, Regulatory Sequences, Repetitive Sequences, Replication Origin, Rickettsia prowazekii/genetics/pathogenicity, Transcription, Virulence/genetics},
	Number = {6707},
	Pages = {133--140},
	Pmid = {9823893},
	Title = {{The genome sequence of Rickettsia prowazekii and the origin of mitochondria}},
	Url = {https://bip.weizmann.ac.il/education/course/evogen/evogen2003/Phylogenetics/anderson_98_nature.pdf},
	Volume = {396},
	Year = {1998},
	Bdsk-Url-1 = {https://bip.weizmann.ac.il/education/course/evogen/evogen2003/Phylogenetics/anderson_98_nature.pdf},
	Bdsk-Url-2 = {https://doi.org/10.1038/24094%20%5Bdoi%5D}}

@article{Jia2014TheTimescales,
	Author = {Jia, Fangzhi and Lo, Nathan and Ho, Simon Y. W.},
	Doi = {10.1371/journal.pone.0095722},
	Editor = {Moreau, Corrie S.},
	Issn = {1932-6203},
	Journal = {PLoS ONE},
	Keywords = {DNA sequence analysis, Evolutionary rate, HIV, Phylogenetics, Sequence Analysis, approximate methods, phylogenetic analysis, statistical distributions},
	Month = {5},
	Number = {5},
	Pages = {e95722},
	Publisher = {Public Library of Science},
	Title = {{The Impact of Modelling Rate Heterogeneity among Sites on Phylogenetic Estimates of Intraspecific Evolutionary Rates and Timescales}},
	Url = {http://dx.plos.org/10.1371/journal.pone.0095722},
	Volume = {9},
	Year = {2014},
	Bdsk-Url-1 = {http://dx.plos.org/10.1371/journal.pone.0095722},
	Bdsk-Url-2 = {https://doi.org/10.1371/journal.pone.0095722}}

@article{Liberles2012TheEvolution,
	Author = {Liberles, David A. and Teichmann, Sarah A. and Bahar, Ivet and Bastolla, Ugo and Bloom, Jesse and Bornberg-Bauer, Erich and Colwell, Lucy J. and de Koning, A. P. Jason and Dokholyan, Nikolay V. and Echave, Julian and Elofsson, Arne and Gerloff, Dietlind L. and Goldstein, Richard A. and Grahnen, Johan A. and Holder, Mark T. and Lakner, Clemens and Lartillot, Nicholas and Lovell, Simon C. and Naylor, Gavin and Perica, Tina and Pollock, David D. and Pupko, Tal and Regan, Lynne and Roger, Andrew and Rubinstein, Nimrod and Shakhnovich, Eugene and Sj{\"{o}}lander, Kimmen and Sunyaev, Shamil and Teufel, Ashley I. and Thorne, Jeffrey L. and Thornton, Joseph W. and Weinreich, Daniel M. and Whelan, Simon},
	Doi = {10.1002/pro.2071},
	Journal = {Protein Science},
	Month = {6},
	Number = {6},
	Pages = {769--785},
	Publisher = {Wiley-Blackwell},
	Title = {{The interface of protein structure, protein biophysics, and molecular evolution}},
	Url = {http://doi.wiley.com/10.1002/pro.2071},
	Volume = {21},
	Year = {2012},
	Bdsk-Url-1 = {http://doi.wiley.com/10.1002/pro.2071},
	Bdsk-Url-2 = {https://doi.org/10.1002/pro.2071}}

@article{Morgan2016TheSubspecies.,
	Author = {Morgan, Andrew P and Fu, Chen-Ping and Kao, Chia-Yu and Welsh, Catherine E and Didion, John P and Yadgary, Liran and Hyacinth, Leeanna and Ferris, Martin T and Bell, Timothy A and Miller, Darla R and Giusti-Rodriguez, Paola and Nonneman, Randal J and Cook, Kevin D and Whitmire, Jason K and Gralinski, Lisa E and Keller, Mark and Attie, Alan D and Churchill, Gary A and Petkov, Petko and Sullivan, Patrick F and Brennan, Jennifer R and McMillan, Leonard and Pardo-Manuel de Villena, Fernando},
	Doi = {10.1534/g3.115.022087},
	Issn = {2160-1836},
	Journal = {G3 (Bethesda, Md.)},
	Keywords = {genetic mapping, inbred strains, microarrays},
	Month = {2},
	Number = {2},
	Pages = {263--79},
	Pmid = {26684931},
	Publisher = {Genetics Society of America},
	Title = {{The Mouse Universal Genotyping Array: From Substrains to Subspecies.}},
	Url = {http://www.ncbi.nlm.nih.gov/pubmed/26684931 http://www.pubmedcentral.nih.gov/articlerender.fcgi?artid=PMC4751547},
	Volume = {6},
	Year = {2016},
	Bdsk-Url-1 = {http://www.ncbi.nlm.nih.gov/pubmed/26684931%20http://www.pubmedcentral.nih.gov/articlerender.fcgi?artid=PMC4751547},
	Bdsk-Url-2 = {https://doi.org/10.1534/g3.115.022087}}

@book{Vries1909TheTheory,
	Author = {Vries, Hugo de},
	Language = {en},
	Pages = {608},
	Publisher = {Open Court Publishing Company},
	Title = {{The Mutation theory}},
	Url = {https://books.google.com/books?id=cdOhB5p3HkIC},
	Year = {1909},
	Bdsk-Url-1 = {https://books.google.com/books?id=cdOhB5p3HkIC}}

@article{Ohta1992TheEvolution,
	Author = {Ohta, Tomoko},
	Issn = {0066-4162},
	Journal = {Annual Review of Ecology and Systematics},
	Month = {1},
	Pages = {263--286},
	Title = {{The Nearly Neutral Theory of Molecular Evolution}},
	Url = {http://www.jstor.org/stable/2097289 http://www.jstor.org/stable/pdfplus/10.2307/2097289.pdf?acceptTC=true},
	Volume = {23},
	Year = {1992},
	Bdsk-Url-1 = {http://www.jstor.org/stable/2097289%20http://www.jstor.org/stable/pdfplus/10.2307/2097289.pdf?acceptTC=true}}

@article{Saitou1987TheTrees.,
	Author = {Saitou, N and Nei, M},
	Doi = {10.1093/oxfordjournals.molbev.a040454},
	Issn = {1537-1719},
	Journal = {Molecular Biology and Evolution},
	Month = {7},
	Number = {4},
	Pages = {406--425},
	Publisher = {Oxford University Press},
	Title = {{The neighbor-joining method: a new method for reconstructing phylogenetic trees.}},
	Url = {https://academic.oup.com/mbe/article/4/4/406/1029664/The-neighborjoining-method-a-new-method-for},
	Volume = {4},
	Year = {1987},
	Bdsk-Url-1 = {https://academic.oup.com/mbe/article/4/4/406/1029664/The-neighborjoining-method-a-new-method-for},
	Bdsk-Url-2 = {https://doi.org/10.1093/oxfordjournals.molbev.a040454}}

@article{Kreitman1996TheTheory.,
	Author = {Kreitman, M},
	Doi = {10.1002/bies.950180812},
	Isbn = {0265-9247 (Print)},
	Issn = {0265-9247},
	Journal = {BioEssays : news and reviews in molecular, cellular and developmental biology},
	Number = {8},
	Pages = {678--683},
	Pmid = {8760341},
	Title = {{The neutral theory is dead. Long live the neutral theory.}},
	Volume = {18},
	Year = {1996},
	Bdsk-Url-1 = {https://doi.org/10.1002/bies.950180812}}

@article{Ohta1996TheTheories,
	Author = {Ohta, Tomoko},
	Doi = {10.1002/bies.950180811},
	Issn = {1521-1878},
	Journal = {BioEssays},
	Language = {en},
	Month = {8},
	Number = {8},
	Pages = {673--677},
	Title = {{The neutral theory is dead. The current significance and standing of neutral and nearly neutral theories}},
	Url = {http://onlinelibrary.wiley.com/doi/10.1002/bies.950180811/abstract http://onlinelibrary.wiley.com/store/10.1002/bies.950180811/asset/950180811_ftp.pdf?v=1&t=iapgvno9&s=e203c5294c065fa7f0f40521bbc823f0ca40efe3},
	Volume = {18},
	Year = {1996},
	Bdsk-Url-1 = {http://onlinelibrary.wiley.com/doi/10.1002/bies.950180811/abstract%20http://onlinelibrary.wiley.com/store/10.1002/bies.950180811/asset/950180811_ftp.pdf?v=1&t=iapgvno9&s=e203c5294c065fa7f0f40521bbc823f0ca40efe3},
	Bdsk-Url-2 = {https://doi.org/10.1002/bies.950180811}}

@article{Hey1999TheSelectionist,
	Author = {Hey, Jody},
	Doi = {10.1016/S0169-5347(98)01497-9},
	Isbn = {0169-5347},
	Issn = {01695347},
	Journal = {Trends in Ecology and Evolution},
	Number = {1},
	Pages = {35--38},
	Pmid = {10234248},
	Title = {{The neutralist, the fly and the selectionist}},
	Volume = {14},
	Year = {1999},
	Bdsk-Url-1 = {https://doi.org/10.1016/S0169-5347(98)01497-9}}

@article{Ohta1996TheDebate,
	Author = {Ohta, Tomoko},
	Journal = {BioEssays},
	Number = {8},
	Pages = {673--677},
	Title = {{The neutralist-selectionist debate}},
	Volume = {18},
	Year = {1996}}

@article{Koboldt2013TheGenomics,
	Author = {Koboldt, Daniel C. and Steinberg, Karyn Meltz and Larson, David E. and Wilson, Richard K. and Mardis, Elaine R.},
	Doi = {10.1016/j.cell.2013.09.006},
	Issn = {00928674},
	Journal = {Cell},
	Number = {1},
	Pages = {27--38},
	Title = {{The Next-Generation Sequencing Revolution and Its Impact on Genomics}},
	Volume = {155},
	Year = {2013},
	Bdsk-Url-1 = {https://doi.org/10.1016/j.cell.2013.09.006}}

@article{Siegel1979TheUniformity,
	Author = {Siegel, Andrew F.},
	Doi = {10.1093/biomet/66.2.381},
	Issn = {0006-3444},
	Journal = {Biometrika},
	Number = {2},
	Pages = {381--386},
	Publisher = {Oxford University Press},
	Title = {{The noncentral chi-squared distribution with zero degrees of freedom and testing for uniformity}},
	Url = {https://academic.oup.com/biomet/article-lookup/doi/10.1093/biomet/66.2.381},
	Volume = {66},
	Year = {1979},
	Bdsk-Url-1 = {https://academic.oup.com/biomet/article-lookup/doi/10.1093/biomet/66.2.381},
	Bdsk-Url-2 = {https://doi.org/10.1093/biomet/66.2.381}}

@article{KIMURA1964THEPOPULATION.,
	Author = {KIMURA, M and CROW, J F},
	Issn = {0016-6731},
	Journal = {Genetics},
	Keywords = {Chromosomes, Genetics, Mutation, Population},
	Month = {4},
	Pages = {725--38},
	Pmid = {14156929},
	Title = {{THE NUMBER OF ALLELES THAT CAN BE MAINTAINED IN A FINITE POPULATION.}},
	Url = {http://www.pubmedcentral.nih.gov/articlerender.fcgi?artid=1210609&tool=pmcentrez&rendertype=abstract},
	Volume = {49},
	Year = {1964},
	Bdsk-Url-1 = {http://www.pubmedcentral.nih.gov/articlerender.fcgi?artid=1210609&tool=pmcentrez&rendertype=abstract}}

@article{Dietrich1994TheEvolution.,
	Author = {Dietrich, M R},
	Isbn = {0022-5010},
	Issn = {0022-5010},
	Journal = {Journal of the history of biology},
	Number = {1},
	Pages = {21--59},
	Pmid = {11639258},
	Title = {{The origins of the neutral theory of molecular evolution.}},
	Volume = {27},
	Year = {1994}}

@article{Parham2006TheSpecimens,
	Author = {Parham, James F. and Macey, J. Robert and Papenfuss, Theodore J. and Feldman, Chris R. and T{\"{u}}rkozan, Oguz and Polymeni, Rosa and Boore, Jeffrey},
	Doi = {10.1016/j.ympev.2005.07.015},
	Journal = {Molecular Phylogenetics and Evolution},
	Month = {1},
	Number = {1},
	Pages = {50--64},
	Title = {{The phylogeny of Mediterranean tortoises and their close relatives based on complete mitochondrial genome sequences from museum specimens}},
	Url = {http://linkinghub.elsevier.com/retrieve/pii/S1055790305002460},
	Volume = {38},
	Year = {2006},
	Bdsk-Url-1 = {http://linkinghub.elsevier.com/retrieve/pii/S1055790305002460},
	Bdsk-Url-2 = {https://doi.org/10.1016/j.ympev.2005.07.015}}

@article{Morris2014TheRNA,
	Author = {Morris, Kevin V. and Mattick, John S.},
	Doi = {10.1038/nrg3722},
	Isbn = {1471-0056},
	Issn = {1471-0056},
	Journal = {Nature Reviews Genetics},
	Keywords = {Animals, Epigenesis, Evolution, Genetic, Genetic: physiology, Genome, Human, Human: physiology, Humans, Molecular, RNA, Untranslated, Untranslated: physiology},
	Language = {en},
	Month = {6},
	Number = {6},
	Pages = {423--437},
	Pmid = {24776770},
	Publisher = {Nature Publishing Group},
	Title = {{The rise of regulatory RNA}},
	Url = {http://www.nature.com/nrg/journal/v15/n6/abs/nrg3722.html http://www.nature.com/nrg/journal/v15/n6/pdf/nrg3722.pdf http://www.ncbi.nlm.nih.gov/pubmed/24776770},
	Volume = {15},
	Year = {2014},
	Bdsk-Url-1 = {http://www.nature.com/nrg/journal/v15/n6/abs/nrg3722.html%20http://www.nature.com/nrg/journal/v15/n6/pdf/nrg3722.pdf%20http://www.ncbi.nlm.nih.gov/pubmed/24776770},
	Bdsk-Url-2 = {https://doi.org/10.1038/nrg3722}}

@article{Proulx2010TheBreeze,
	Author = {Proulx, S. R. and Adler, F. R.},
	Doi = {10.1111/j.1420-9101.2010.02006.x},
	Isbn = {1420-9101},
	Issn = {1010061X},
	Journal = {Journal of Evolutionary Biology},
	Keywords = {Fixation probability, Natural selection, Neutral process, Population genetics, Theoretical model},
	Number = {7},
	Pages = {1339--1350},
	Pmid = {20492093},
	Title = {{The standard of neutrality: still flapping in the breeze?}},
	Volume = {23},
	Year = {2010},
	Bdsk-Url-1 = {https://doi.org/10.1111/j.1420-9101.2010.02006.x}}

@article{Howe2013TheGenome.,
	Author = {Howe, Kerstin and Clark, Matthew D and Torroja, Carlos F and Torrance, James and Berthelot, Camille and Muffato, Matthieu and Collins, John E and Humphray, Sean and McLaren, Karen and Matthews, Lucy and McLaren, Stuart and Sealy, Ian and Caccamo, Mario and Churcher, Carol and Scott, Carol and Barrett, Jeffrey C and Koch, Romke and Rauch, Gerd-J{\"o}rg and White, Simon and Chow, William and Kilian, Britt and Quintais, Leonor T and Guerra-Assun{\c{c}}{\~{a}}o, Jos{\'e} A and Zhou, Yi and Gu, Yong and Yen, Jennifer and Vogel, Jan-Hinnerk and Eyre, Tina and Redmond, Seth and Banerjee, Ruby and Chi, Jianxiang and Fu, Beiyuan and Langley, Elizabeth and Maguire, Sean F and Laird, Gavin K and Lloyd, David and Kenyon, Emma and Donaldson, Sarah and Sehra, Harminder and Almeida-King, Jeff and Loveland, Jane and Trevanion, Stephen and Jones, Matt and Quail, Mike and Willey, Dave and Hunt, Adrienne and Burton, John and Sims, Sarah and McLay, Kirsten and Plumb, Bob and Davis, Joy and Clee, Chris and Oliver, Karen and Clark, Richard and Riddle, Clare and Elliot, David and Eliott, David and Threadgold, Glen and Harden, Glenn and Ware, Darren and Begum, Sharmin and Mortimore, Beverley and Mortimer, Beverly and Kerry, Giselle and Heath, Paul and Phillimore, Benjamin and Tracey, Alan and Corby, Nicole and Dunn, Matthew and Johnson, Christopher and Wood, Jonathan and Clark, Susan and Pelan, Sarah and Griffiths, Guy and Smith, Michelle and Glithero, Rebecca and Howden, Philip and Barker, Nicholas and Lloyd, Christine and Stevens, Christopher and Harley, Joanna and Holt, Karen and Panagiotidis, Georgios and Lovell, Jamieson and Beasley, Helen and Henderson, Carl and Gordon, Daria and Auger, Katherine and Wright, Deborah and Collins, Joanna and Raisen, Claire and Dyer, Lauren and Leung, Kenric and Robertson, Lauren and Ambridge, Kirsty and Leongamornlert, Daniel and McGuire, Sarah and Gilderthorp, Ruth and Griffiths, Coline and Manthravadi, Deepa and Nichol, Sarah and Barker, Gary and Whitehead, Siobhan and Kay, Michael and Brown, Jacqueline and Murnane, Clare and Gray, Emma and Humphries, Matthew and Sycamore, Neil and Barker, Darren and Saunders, David and Wallis, Justene and Babbage, Anne and Hammond, Sian and Mashreghi-Mohammadi, Maryam and Barr, Lucy and Martin, Sancha and Wray, Paul and Ellington, Andrew and Matthews, Nicholas and Ellwood, Matthew and Woodmansey, Rebecca and Clark, Graham and Cooper, James D and Cooper, James and Tromans, Anthony and Grafham, Darren and Skuce, Carl and Pandian, Richard and Andrews, Robert and Harrison, Elliot and Kimberley, Andrew and Garnett, Jane and Fosker, Nigel and Hall, Rebekah and Garner, Patrick and Kelly, Daniel and Bird, Christine and Palmer, Sophie and Gehring, Ines and Berger, Andrea and Dooley, Christopher M and Ersan-{\"{U}}r{\"{u}}n, Z{\"u}beyde and Eser, Cigdem and Geiger, Horst and Geisler, Maria and Karotki, Lena and Kirn, Anette and Konantz, Judith and Konantz, Martina and Oberl{\"{a}}nder, Martina and Rudolph-Geiger, Silke and Teucke, Mathias and Lanz, Christa and Raddatz, G{\"u}nter and Osoegawa, Kazutoyo and Zhu, Baoli and Rapp, Amanda and Widaa, Sara and Langford, Cordelia and Yang, Fengtang and Schuster, Stephan C and Carter, Nigel P and Harrow, Jennifer and Ning, Zemin and Herrero, Javier and Searle, Steve M J and Enright, Anton and Geisler, Robert and Plasterk, Ronald H A and Lee, Charles and Westerfield, Monte and de Jong, Pieter J and Zon, Leonard I and Postlethwait, John H and N{\"{u}}sslein-Volhard, Christiane and Hubbard, Tim J P and Roest Crollius, Hugues and Rogers, Jane and Stemple, Derek L},
	Doi = {10.1038/nature12111},
	Issn = {1476-4687},
	Journal = {Nature},
	Keywords = {Animals, Chromosomes, Conserved Sequence, Evolution, Molecular, Female, Genes, Genome, Genome, Human, Genomics, Humans, Male, Meiosis, Molecular Sequence Annotation, Pseudogenes, Reference Standards, Sex Determination Processes, Zebrafish, Zebrafish Proteins},
	Month = {4},
	Number = {7446},
	Pages = {498--503},
	Pmid = {23594743},
	Publisher = {NIH Public Access},
	Title = {{The zebrafish reference genome sequence and its relationship to the human genome.}},
	Url = {http://www.ncbi.nlm.nih.gov/pubmed/23594743 http://www.pubmedcentral.nih.gov/articlerender.fcgi?artid=PMC3703927},
	Volume = {496},
	Year = {2013},
	Bdsk-Url-1 = {http://www.ncbi.nlm.nih.gov/pubmed/23594743%20http://www.pubmedcentral.nih.gov/articlerender.fcgi?artid=PMC3703927},
	Bdsk-Url-2 = {https://doi.org/10.1038/nature12111}}

@article{TUPLIN2002ThermodynamicVirus,
	Author = {TUPLIN, ANDREW and WOOD, JONNY and EVANS, DAVID J. and PATEL, ARVIND H. and SIMMONDS, PETER},
	Doi = {10.1017/S1355838202554066},
	Issn = {13558382},
	Journal = {RNA},
	Keywords = {GBV-B, coding, covariant, stem-loop, synonymous, thermodynamic},
	Month = {6},
	Number = {6},
	Pages = {S1355838202554066},
	Publisher = {Cambridge University Press},
	Title = {{Thermodynamic and phylogenetic prediction of RNA secondary structures in the coding region of hepatitis C virus}},
	Url = {http://www.journals.cambridge.org/abstract_S1355838202554066},
	Volume = {8},
	Year = {2002},
	Bdsk-Url-1 = {http://www.journals.cambridge.org/abstract_S1355838202554066},
	Bdsk-Url-2 = {https://doi.org/10.1017/S1355838202554066}}

@article{Tuplin2002ThermodynamicVirus.,
	Author = {Tuplin, Andrew and Wood, Jonny and Evans, David J and Patel, Arvind H and Simmonds, Peter},
	Issn = {1355-8382},
	Journal = {RNA (New York, N.Y.)},
	Month = {6},
	Number = {6},
	Pages = {824--41},
	Pmid = {12088154},
	Publisher = {Cold Spring Harbor Laboratory Press},
	Title = {{Thermodynamic and phylogenetic prediction of RNA secondary structures in the coding region of hepatitis C virus.}},
	Url = {http://www.ncbi.nlm.nih.gov/pubmed/12088154 http://www.pubmedcentral.nih.gov/articlerender.fcgi?artid=PMC1370300},
	Volume = {8},
	Year = {2002},
	Bdsk-Url-1 = {http://www.ncbi.nlm.nih.gov/pubmed/12088154%20http://www.pubmedcentral.nih.gov/articlerender.fcgi?artid=PMC1370300}}

@article{Green2014ThreeArchosaurs,
	Author = {Green, Richard E. and Braun, Edward L. and Armstrong, Joel and Earl, Dent and Nguyen, Ngan and Hickey, Glenn and Vandewege, Michael W. and John, John A. St and Capella-Guti{\'{e}}rrez, Salvador and Castoe, Todd A. and Kern, Colin and Fujita, Matthew K. and Opazo, Juan C. and Jurka, Jerzy and Kojima, Kenji K. and Caballero, Juan and Hubley, Robert M. and Smit, Arian F. and Platt, Roy N. and Lavoie, Christine A. and Ramakodi, Meganathan P. and Finger, John W. and Suh, Alexander and Isberg, Sally R. and Miles, Lee and Chong, Amanda Y. and Jaratlerdsiri, Weerachai and Gongora, Jaime and Moran, Christopher and Iriarte, Andr{\'e}s and McCormack, John and Burgess, Shane C. and Edwards, Scott V. and Lyons, Eric and Williams, Christina and Breen, Matthew and Howard, Jason T. and Gresham, Cathy R. and Peterson, Daniel G. and Schmitz, J{\"u}rgen and Pollock, David D. and Haussler, David and Triplett, Eric W. and Zhang, Guojie and Irie, Naoki and Jarvis, Erich D. and Brochu, Christopher A. and Schmidt, Carl J. and Mccarthy, Fiona M. and Faircloth, Brant C. and Hoffmann, Federico G. and Glenn, Travis C. and Gabald{\'{o}}n, Toni and Paten, Benedict and Ray, David A. and Jr, John W Finger and Suh, Alexander and Isberg, Sally R. and Miles, Lee and Chong, Amanda Y. and Jaratlerdsiri, Weerachai and Gongora, Jaime and Moran, Christopher and Iriarte, Andr{\'e}s and McCormack, John and Burgess, Shane C. and Edwards, Scott V. and Lyons, Eric and Williams, Christina and Breen, Matthew and Howard, Jason T. and Gresham, Cathy R. and Peterson, Daniel G. and Schmitz, J{\"u}rgen and Pollock, David D. and Haussler, David and Triplett, Eric W. and Zhang, Guojie and Irie, Naoki and Jarvis, Erich D. and Brochu, Christopher A. and Schmidt, Carl J. and Mccarthy, Fiona M. and Faircloth, Brant C. and Hoffmann, Federico G. and Glenn, Travis C. and Gabald{\'{o}}n, Toni and Paten, Benedict and Ray, David A.},
	Doi = {10.1126/science.1254449},
	Issn = {0036-8075, 1095-9203},
	Journal = {Science},
	Language = {en},
	Month = {12},
	Number = {6215},
	Pages = {1254449},
	Title = {{Three crocodilian genomes reveal ancestral patterns of evolution among archosaurs}},
	Url = {http://www.sciencemag.org/content/346/6215/1254449 http://www.ncbi.nlm.nih.gov/pubmed/25504731 http://www.sciencemag.org/content/346/6215/1254449.full.pdf http://www.sciencemag.org/content/346/6215/1254449.short},
	Volume = {346},
	Year = {2014},
	Bdsk-Url-1 = {http://www.sciencemag.org/content/346/6215/1254449%20http://www.ncbi.nlm.nih.gov/pubmed/25504731%20http://www.sciencemag.org/content/346/6215/1254449.full.pdf%20http://www.sciencemag.org/content/346/6215/1254449.short},
	Bdsk-Url-2 = {https://doi.org/10.1126/science.1254449}}

@article{Diament2014Three-dimensionalFunction,
	Author = {Diament, Alon and Pinter, Ron Y. and Tuller, Tamir},
	Doi = {10.1038/ncomms6876},
	Issn = {2041-1723},
	Journal = {Nature Communications},
	Language = {en},
	Month = {12},
	Pages = {1--12},
	Publisher = {Nature Publishing Group},
	Title = {{Three-dimensional eukaryotic genomic organization is strongly correlated with codon usage expression and function}},
	Url = {http://www.nature.com/ncomms/2014/141216/ncomms6876/full/ncomms6876.html?WT.ec_id=NCOMMS-20141217 http://www.nature.com/ncomms/2014/141216/ncomms6876/pdf/ncomms6876.pdf http://dx.doi.org/10.1038/ncomms6876},
	Volume = {5},
	Year = {2014},
	Bdsk-Url-1 = {http://www.nature.com/ncomms/2014/141216/ncomms6876/full/ncomms6876.html?WT.ec_id=NCOMMS-20141217%20http://www.nature.com/ncomms/2014/141216/ncomms6876/pdf/ncomms6876.pdf%20http://dx.doi.org/10.1038/ncomms6876},
	Bdsk-Url-2 = {https://doi.org/10.1038/ncomms6876}}

@misc{Tiagoantao/bioinf-python,
	Title = {{tiagoantao/bioinf-python}},
	Url = {https://github.com/tiagoantao/bioinf-python https://github.com/tiagoantao/bioinf-python/blob/master/notebooks/Welcome.ipynb},
	Bdsk-Url-1 = {https://github.com/tiagoantao/bioinf-python%20https://github.com/tiagoantao/bioinf-python/blob/master/notebooks/Welcome.ipynb}}

@article{Mayrose2007TowardsRates,
	Author = {Mayrose, Itay and Doron-Faigenboim, Adi and Bacharach, Eran and Pupko, Tal},
	Doi = {10.1093/bioinformatics/btm176},
	Journal = {Bioinformatics},
	Month = {7},
	Number = {13},
	Pages = {i319-i327},
	Publisher = {Oxford University Press},
	Title = {{Towards realistic codon models: among site variability and dependency of synonymous and non-synonymous rates}},
	Url = {https://academic.oup.com/bioinformatics/article/23/13/i319/227283},
	Volume = {23},
	Year = {2007},
	Bdsk-Url-1 = {https://academic.oup.com/bioinformatics/article/23/13/i319/227283},
	Bdsk-Url-2 = {https://doi.org/10.1093/bioinformatics/btm176}}

@article{Arenas2015TrendsEvolution.,
	Author = {Arenas, Miguel},
	Doi = {10.3389/fgene.2015.00319},
	Isbn = {1664-8021 (Electronic){\textbackslash}r1664-8021 (Linking)},
	Issn = {1664-8021},
	Journal = {Frontiers in genetics},
	Keywords = {model selection, molecular adaptation, molecular evolution, phylogenetics, phylogenomics, substitution model},
	Month = {10},
	Number = {OCT},
	Pages = {319},
	Pmid = {26579193},
	Publisher = {Frontiers Media SA},
	Title = {{Trends in substitution models of molecular evolution.}},
	Url = {http://www.ncbi.nlm.nih.gov/pubmed/26579193 http://www.pubmedcentral.nih.gov/articlerender.fcgi?artid=PMC4620419 http://journal.frontiersin.org/Article/10.3389/fgene.2015.00319/abstract},
	Volume = {6},
	Year = {2015},
	Bdsk-Url-1 = {http://www.ncbi.nlm.nih.gov/pubmed/26579193%20http://www.pubmedcentral.nih.gov/articlerender.fcgi?artid=PMC4620419%20http://journal.frontiersin.org/Article/10.3389/fgene.2015.00319/abstract},
	Bdsk-Url-2 = {https://doi.org/10.3389/fgene.2015.00319}}

@article{Gueguen2018UnbiasedComposition,
	Author = {Gu{\'{e}}guen, Laurent and Duret, Laurent},
	Doi = {10.1093/molbev/msx308},
	Issn = {0737-4038},
	Journal = {Molecular Biology and Evolution},
	Month = {3},
	Number = {3},
	Pages = {734--742},
	Publisher = {Oxford University Press},
	Title = {{Unbiased Estimate of Synonymous and Nonsynonymous Substitution Rates with Nonstationary Base Composition}},
	Url = {https://academic.oup.com/mbe/article/35/3/734/4705835},
	Volume = {35},
	Year = {2018},
	Bdsk-Url-1 = {https://academic.oup.com/mbe/article/35/3/734/4705835},
	Bdsk-Url-2 = {https://doi.org/10.1093/molbev/msx308}}

@article{Sauna2011UnderstandingDisease,
	Author = {Sauna, Zuben E. and Kimchi-Sarfaty, Chava},
	Doi = {10.1038/nrg3051},
	Issn = {1471-0056},
	Journal = {Nature Reviews Genetics},
	Language = {en},
	Month = {10},
	Number = {10},
	Pages = {683--691},
	Title = {{Understanding the contribution of synonymous mutations to human disease}},
	Url = {http://www.nature.com/nrg/journal/v12/n10/abs/nrg3051.html http://www.nature.com/nrg/journal/v12/n10/pdf/nrg3051.pdf},
	Volume = {12},
	Year = {2011},
	Bdsk-Url-1 = {http://www.nature.com/nrg/journal/v12/n10/abs/nrg3051.html%20http://www.nature.com/nrg/journal/v12/n10/pdf/nrg3051.pdf},
	Bdsk-Url-2 = {https://doi.org/10.1038/nrg3051}}

@article{Zhu2014UnprecedentedGenome.,
	Author = {Zhu, Andan and Guo, Wenhu and Jain, Kanika and Mower, Jeffrey P.},
	Doi = {10.1093/molbev/msu079},
	Issn = {1537-1719},
	Journal = {Molecular biology and evolution},
	Keywords = {ajuga reptans, intragenomic rate heterogeneity, mitochondrial genome, nonstandard start, plastid genome},
	Language = {en},
	Month = {5},
	Number = {5},
	Pages = {1228--36},
	Pmid = {24557444},
	Title = {{Unprecedented heterogeneity in the synonymous substitution rate within a plant genome.}},
	Url = {http://mbe.oxfordjournals.org/content/31/5/1228 http://mbe.oxfordjournals.org/content/31/5/1228.full.pdf http://mbe.oxfordjournals.org/content/31/5/1228.short http://www.ncbi.nlm.nih.gov/pubmed/24557444 http://mbe.oxfordjournals.org/content/31/5/1228.full},
	Volume = {31},
	Year = {2014},
	Bdsk-Url-1 = {http://mbe.oxfordjournals.org/content/31/5/1228%20http://mbe.oxfordjournals.org/content/31/5/1228.full.pdf%20http://mbe.oxfordjournals.org/content/31/5/1228.short%20http://www.ncbi.nlm.nih.gov/pubmed/24557444%20http://mbe.oxfordjournals.org/content/31/5/1228.full},
	Bdsk-Url-2 = {https://doi.org/10.1093/molbev/msu079}}

@article{Ohta1995VariationDivergences,
	Author = {Ohta, Tomoko and Ina, Yasuo},
	Doi = {10.1007/BF00173150},
	Issn = {0022-2844},
	Journal = {Journal of Molecular Evolution},
	Keywords = {Correlation between synonymous and nonsynonymous s, Rate variation, neutral theory},
	Month = {12},
	Number = {6},
	Title = {{Variation in synonymous substitution rates among mammalian genes and the correlation between synonymous and nonsynonymous divergences}},
	Url = {http://link.springer.com/10.1007/BF00173150},
	Volume = {41},
	Year = {1995},
	Bdsk-Url-1 = {http://link.springer.com/10.1007/BF00173150},
	Bdsk-Url-2 = {https://doi.org/10.1007/BF00173150}}

@article{Hodgkinson2011VariationGenomes,
	Author = {Hodgkinson, Alan and Eyre-Walker, Adam},
	Doi = {10.1038/nrg3098},
	Issn = {1471-0056},
	Journal = {Nature Reviews Genetics},
	Month = {11},
	Number = {11},
	Pages = {756--766},
	Title = {{Variation in the mutation rate across mammalian genomes}},
	Url = {http://www.nature.com/articles/nrg3098},
	Volume = {12},
	Year = {2011},
	Bdsk-Url-1 = {http://www.nature.com/articles/nrg3098},
	Bdsk-Url-2 = {https://doi.org/10.1038/nrg3098}}

@article{Enard2016VirusesMammals,
	Author = {Enard, David and Cai, Le and Gwennap, Carina and Petrov, Dmitri A},
	Doi = {10.7554/eLife.12469.001},
	Title = {{Viruses are a dominant driver of protein adaptation in mammals}},
	Url = {https://cdn.elifesciences.org/articles/12469/elife-12469-v2.pdf},
	Year = {2016},
	Bdsk-Url-1 = {https://cdn.elifesciences.org/articles/12469/elife-12469-v2.pdf},
	Bdsk-Url-2 = {https://doi.org/10.7554/eLife.12469.001}}

@article{Akashi2012WeakEvolution,
	Author = {Akashi, Hiroshi and Osada, Naoki and Ohta, Tomoko},
	Doi = {10.1534/genetics.112.140178},
	Isbn = {1943-2631 (Electronic){\textbackslash}r0016-6731 (Linking)},
	Issn = {0016-6731},
	Journal = {Genetics},
	Keywords = {Weak selection, compensatory evolution, nearly neutral, protein evolution},
	Month = {9},
	Number = {1},
	Pages = {15--31},
	Pmid = {22964835},
	Title = {{Weak Selection and Protein Evolution}},
	Url = {http://www.genetics.org/cgi/doi/10.1534/genetics.112.140178},
	Volume = {192},
	Year = {2012},
	Bdsk-Url-1 = {http://www.genetics.org/cgi/doi/10.1534/genetics.112.140178},
	Bdsk-Url-2 = {https://doi.org/10.1534/genetics.112.140178}}

@article{Crooks2004WebLogo:Generator,
	Author = {Crooks, G. E. and Lartillot, Nicolas and Chandonia, JM and Brenner, SE and Marmor, M and Zeleniuch-Jacquotte, A},
	Doi = {10.1101/gr.849004},
	Journal = {Genome Research},
	Month = {5},
	Number = {6},
	Pages = {1188--1190},
	Publisher = {BioMed Central},
	Title = {{WebLogo: A Sequence Logo Generator}},
	Url = {http://www.genome.org/cgi/doi/10.1101/gr.849004},
	Volume = {14},
	Year = {2004},
	Bdsk-Url-1 = {http://www.genome.org/cgi/doi/10.1101/gr.849004},
	Bdsk-Url-2 = {https://doi.org/10.1101/gr.849004}}

@article{Karlin1996WhatGenes,
	Author = {Karlin, S and Mr{\'{a}}zek, J},
	Doi = {10.1006/jmbi.1996.0528},
	Issn = {0022-2836},
	Journal = {Journal of molecular biology},
	Keywords = {Codon, Codon: genetics, DNA, Complementary, DNA, Complementary: chemistry, Genomic Library, Humans, Introns, Models, Genetic, Nucleic Acid Conformation},
	Month = {10},
	Number = {4},
	Pages = {459--72},
	Pmid = {8893856},
	Title = {{What drives codon choices in human genes?}},
	Url = {http://www.sciencedirect.com/science/article/pii/S0022283696905288},
	Volume = {262},
	Year = {1996},
	Bdsk-Url-1 = {http://www.sciencedirect.com/science/article/pii/S0022283696905288},
	Bdsk-Url-2 = {https://doi.org/10.1006/jmbi.1996.0528}}

@article{Resch2007WidespreadGenes,
[truncated: 1,952 more chars]
